# Supplementary material for: Epithelium intrinsic vitamin A signaling co-ordinates pathogen clearance in the gut via IL-18
Source: PLoS Pathog. 2020 Apr 24;16(4):e1008360. doi: 10.1371/journal.ppat.1008360 (PMC7202665; doi:10.1371/journal.ppat.1008360)
Supplement: S1 Table — (XLSX) [file ppat.1008360.s011.xlsx]

## Sheet: Galaxy110-(Cuffdiff_on_data_32,
tracking_id	gene_id	gene_short_name	locus	WT1 (N1)_FPKM	WT1 (N1)_conf_lo	WT1 (N1)_conf_hi	WT1 (N1)_status	WT2 (N3)_FPKM	WT2 (N3)_conf_lo	WT2 (N3)_conf_hi	WT2 (N3)_status	WT3 (N4)_FPKM	WT3 (N4)_conf_lo	WT3 (N4)_conf_hi	WT3 (N4)_status	KO1 (N6)_FPKM	KO1 (N6)_conf_lo	KO1 (N6)_conf_hi	KO1 (N6)_status	KO2 (N7)_FPKM	KO2 (N7)_conf_lo	KO2 (N7)_conf_hi	KO2 (N7)_status	KO3 (N8)_FPKM	KO3 (N8)_conf_lo	KO3 (N8)_conf_hi	KO3 (N8)_status
gene:ENSMUSG00000026621	gene:ENSMUSG00000026621	2016-03-01	1:184786766-184811313	0.126386	0	0.60125	OK	0.28349	0	1.2213	OK	0.227151	0	0.945896	OK	0	0	0	OK	0	0	0	OK	0.0452125	0	0.253888	OK
gene:ENSMUSG00000036469	gene:ENSMUSG00000036469	2016-03-01	8:65617899-66471637	1.53739	0	3.27821	OK	1.8042	0	3.99192	OK	0.775559	0	1.97193	OK	1.35914	0	3.24518	OK	3.06788	0	6.15915	OK	0.859609	0	1.98212	OK
gene:ENSMUSG00000073481	gene:ENSMUSG00000073481	2016-03-02	1:184813067-184846451	93.3777	34.5766	152.179	OK	67.117	21.323	112.911	OK	86.7366	31.1005	142.373	OK	84.7071	27.9896	141.425	OK	97.6332	31.9576	163.309	OK	68.4969	23.7845	113.209	OK
gene:ENSMUSG00000079557	gene:ENSMUSG00000079557	2016-03-02	17:33646232-33718670	11.3459	0	26.1789	OK	10.7006	0	23.6883	OK	9.98687	0	24.4576	OK	6.86933	0	17.0241	OK	15.4147	0	35.5984	OK	11.1463	0	26.9603	OK
gene:ENSMUSG00000032656	gene:ENSMUSG00000032656	2016-03-03	18:56761715-56925548	6.38501	0	12.9151	OK	8.4942	1.16129	15.8271	OK	9.93632	0.830421	19.0422	OK	10.3253	0.16833	20.4824	OK	7.51348	1.97649	13.0505	OK	5.40563	0	10.9993	OK
gene:ENSMUSG00000039372	gene:ENSMUSG00000039372	2016-03-04	1:72427111-72536930	0.0632266	0	0.360087	OK	0.197547	0	0.718572	OK	0.0451748	0	0.294185	OK	0.089735	0	0.465816	OK	0	0	0	OK	0.0718186	0	0.384001	OK
gene:ENSMUSG00000023307	gene:ENSMUSG00000023307	2016-03-05	19:37021290-37222139	17.4957	5.04727	29.9441	OK	16.3794	5.98529	26.7735	OK	19.3096	5.54118	33.078	OK	26.3207	6.41675	46.2247	OK	11.812	2.75643	20.8676	OK	19.083	4.81386	33.3522	OK
gene:ENSMUSG00000039100	gene:ENSMUSG00000039100	2016-03-06	15:31455898-31531037	19.7496	11.3423	28.1568	OK	21.4715	12.3389	30.6041	OK	25.3284	14.656	36.0009	OK	24.0239	13.7947	34.2531	OK	24.6509	14.0164	35.2855	OK	16.9257	9.62021	24.2311	OK
gene:ENSMUSG00000026977	gene:ENSMUSG00000026977	2016-03-07	2:60209886-60250676	37.0078	16.1364	57.8792	OK	43.9202	7.82972	80.0107	OK	35.3795	13.8715	56.8875	OK	38.1371	16.8213	59.4529	OK	65.5228	27.8583	103.187	OK	37.8104	14.9664	60.6543	OK
gene:ENSMUSG00000025702	gene:ENSMUSG00000025702	2016-03-08	6:116338023-116409540	54.5075	0	158.875	OK	25.1241	3.01985	47.2283	OK	40.5978	1.50811	79.6876	OK	58.1361	0	171.008	OK	73.6306	0	193.857	OK	35.7392	3.35606	68.1223	OK
gene:ENSMUSG00000040502	gene:ENSMUSG00000040502	2016-03-09	10:127055010-127060184	1.11327	0	3.32871	OK	0.835363	0	2.30089	OK	0.811867	0	2.21454	OK	0	0	0	OK	0.49366	0	1.48627	OK	0.608492	0	1.85404	OK
gene:ENSMUSG00000078627	gene:ENSMUSG00000078627	2016-03-10	11:105360797-105456735	0.347403	0	1.75297	OK	0	0	0	OK	0	0	0	OK	0	0	0	OK	6.18949e-05	0	0.351912	OK	0.105617	0	0.713658	OK
gene:ENSMUSG00000022269	gene:ENSMUSG00000022269	2016-03-11	15:26309047-26409576	0.208719	0	0.898364	OK	0	0	0	OK	0	0	0	OK	0	0	0	OK	0	0	0	OK	0	0	0	OK
gene:ENSMUSG00000000486	gene:ENSMUSG00000000486	2016-09-01	7:127214446-127238179	5.73079	0	14.5637	OK	15.9159	0	43.9157	OK	12.0418	0	37.0499	OK	21.2274	3.26574	39.189	OK	11.9548	0	24.2624	OK	13.7371	0	29.1776	OK
gene:ENSMUSG00000026276	gene:ENSMUSG00000026276	2016-09-02	1:93478963-93510260	36.3321	2.26822	70.396	OK	36.5305	4.44645	68.6146	OK	19.2639	0.993125	37.5347	OK	52.8776	14.1759	91.5794	OK	20.3913	3.40566	37.3769	OK	27.5514	0	56.9292	OK
gene:ENSMUSG00000022456	gene:ENSMUSG00000022456	2016-09-03	15:82274934-82294442	0.24499	0	0.941771	OK	0.0733794	0	0.322088	OK	0.0556469	0	0.256593	OK	0.549407	0	1.76463	OK	0.243056	0	0.861867	OK	0.0213673	0	0.123248	OK
gene:ENSMUSG00000020486	gene:ENSMUSG00000020486	2016-09-04	11:87566652-87590539	15.6535	0.523451	30.7835	OK	13.8246	0.0939895	27.5552	OK	7.92615	0.916062	14.9362	OK	36.448	11.6627	61.2333	OK	20.1475	2.15886	38.1361	OK	14.9108	1.86931	27.9523	OK
gene:ENSMUSG00000072214	gene:ENSMUSG00000072214	2016-09-05	16:18620318-18629938	210.052	104.661	315.442	OK	295.455	135.684	455.226	OK	297.75	135.877	459.622	OK	236.067	108.152	363.982	OK	200.388	91.5097	309.266	OK	312.942	146.608	479.275	OK
gene:ENSMUSG00000050379	gene:ENSMUSG00000050379	2016-09-06	X:36910833-36991794	2.36206	0.268953	4.45517	OK	3.5686	0.976097	6.16111	OK	1.60927	0	5.10949	OK	3.34969	0.98795	5.71142	OK	4.36067	0.584517	8.13683	OK	3.52269	0	9.19072	OK
gene:ENSMUSG00000001833	gene:ENSMUSG00000001833	2016-09-07	9:25252438-25308571	22.8288	12.1916	33.4659	OK	25.024	13.3075	36.7406	OK	22.1194	11.7549	32.4838	OK	21.0826	10.9125	31.2527	OK	29.9067	15.5857	44.2276	OK	15.656	8.11356	23.1985	OK
gene:ENSMUSG00000018398	gene:ENSMUSG00000018398	2016-09-08	11:53519256-53549565	10.4	2.3124	18.4877	OK	8.71755	3.09745	14.3377	OK	8.62285	3.1458	14.0999	OK	14.2383	6.0913	22.3853	OK	16.2736	7.41673	25.1306	OK	11.6052	3.30534	19.905	OK
gene:ENSMUSG00000059248	gene:ENSMUSG00000059248	2016-09-09	11:117199660-117362325	20.6162	5.14162	36.0908	OK	21.4248	3.49424	39.3554	OK	17.6767	2.18486	33.1685	OK	33.1552	7.6185	58.692	OK	10.4065	4.63557	16.1775	OK	18.5734	3.76529	33.3815	OK
gene:ENSMUSG00000019917	gene:ENSMUSG00000019917	2016-09-10	10:59164112-59221847	1.86754	0	4.00365	OK	0.946986	0	2.60492	OK	1.01704	0	2.99673	OK	0.878027	0	2.44417	OK	0.823324	0	2.30932	OK	0.627929	0	1.71493	OK
gene:ENSMUSG00000058013	gene:ENSMUSG00000058013	2016-09-11	5:93093436-93176447	29.2932	10.7438	47.8427	OK	31.647	14.2891	49.005	OK	24.8072	10.1267	39.4878	OK	25.1312	12.169	38.0934	OK	33.6962	15.5372	51.8551	OK	23.3877	8.63541	38.14	OK
gene:ENSMUSG00000022542	gene:ENSMUSG00000022542	2016-09-12	16:4986857-4997852	0.571217	0	1.86251	OK	0	0	0	OK	0.290011	0	1.1062	OK	0	0	0	OK	0	0	0	OK	0	0	0	OK
gene:ENSMUSG00000034219	gene:ENSMUSG00000034219	2016-09-14	5:129683390-129708512	0	0	0	OK	0	0	0	OK	0	0	0	OK	0	0	0	OK	0	0	0	OK	0	0	0	OK
gene:ENSMUSG00000037072	gene:ENSMUSG00000037072	2016-09-15	3:144570303-144597680	97.3913	52.4823	142.3	OK	86.6098	46.9364	126.283	OK	70.1808	37.8782	102.483	OK	64.111	32.7227	95.4993	OK	81.6078	43.5097	119.706	OK	65.0041	35.2957	94.7124	OK
	-	-	1:4490930-4499558	4107020	0	0	FAIL	3948800	0	0	OK	4431730	0	2.62779	OK	5902740	0	0.575137	OK	5565650	0	0	OK	4525650	0	0	OK
ENSMUSG00000006638	ENSMUSG00000006638	-	5:30950065-30960361	2.86844	0	6.62765	OK	0.752995	0	2.54149	OK	1.75427	0	4.88899	OK	0	0	0	OK	0.585234	0	2.6364	OK	2.74736	0	6.41311	OK
ENSMUSG00000011350	ENSMUSG00000011350	-	7:24818794-24840275	0.344255	0.0361148	0.652395	OK	0.569993	0.161633	0.978353	OK	0.541381	0.148679	0.934083	OK	1.11066	0.42896	1.79237	OK	0.506977	0.039514	0.97444	OK	0.215885	0	0.460192	OK
ENSMUSG00000015451	ENSMUSG00000015451	-	17:34809091-34823464	0.0998927	0	0.301564	OK	0.0992325	0	0.297443	OK	0.045398	0	0.18427	OK	1.32937	0.478833	2.1799	OK	0	0	0	OK	0.15123	0	0.422172	OK
ENSMUSG00000019933	ENSMUSG00000019933	-	10:70204663-70219711	0.0276019	0	0.114373	OK	0.0408473	0	0.158312	OK	0.0187707	0	0.0823627	OK	0.324648	0	0.712769	OK	0.0648005	0	0.240372	OK	0.00983595	0	0.044292	OK
ENSMUSG00000022116	ENSMUSG00000022116	-	14:105498787-105505629	0	0	0	OK	0	0	0	OK	0	0	0	OK	0.153276	0	0.537242	OK	0	0	0	OK	0	0	0	OK
ENSMUSG00000024658	ENSMUSG00000024658	-	19:9109867-9279175	0.218057	0.0999551	0.336159	OK	0.160143	0.0645826	0.255703	OK	0.125988	0.0442564	0.20772	OK	0.836462	0.465065	1.20786	OK	0.300391	0.135538	0.465244	OK	0.111261	0.0433417	0.179181	OK
ENSMUSG00000024845	ENSMUSG00000024845	-	19:4125933-4132307	1.87575	0.1627	3.58879	OK	1.64691	0.132521	3.1613	OK	1.15397	0	2.44135	OK	2.67423	0.468608	4.87985	OK	2.34238	0.324709	4.36004	OK	1.38531	0.113338	2.65728	OK
ENSMUSG00000025450	ENSMUSG00000025450	-	13:119462758-119486117	0	0	0	OK	0	0	0	OK	0	0	0	OK	0	0	0	OK	0	0	0	OK	0	0	0	OK
ENSMUSG00000027196	ENSMUSG00000027196	-	2:93955809-94010807	0.556619	0	1.63017	OK	0.482125	0	1.4925	OK	0.751351	0	2.1148	OK	0	0	0	OK	0	0	0	OK	0.385592	0	1.26021	OK
ENSMUSG00000029386	ENSMUSG00000029386	-	5:124598748-124627738	0.0929533	0	0.232144	OK	0.0346924	0	0.119783	OK	0.0378329	0	0.123147	OK	0.482959	0.117625	0.848293	OK	0.0519693	0	0.176194	OK	0.0555628	0	0.159228	OK
ENSMUSG00000029447	ENSMUSG00000029447	-	5:129765557-129846371	0.0296506	0	0.0946006	OK	0.0464901	0	0.133933	OK	0.0323999	0	0.101391	OK	0.0095424	0	0.0366733	OK	0.0461335	0	0.133069	OK	0.0349958	0	0.105481	OK
ENSMUSG00000034587	ENSMUSG00000034587	-	11:3452364-3479831	0.400651	0.0898529	0.711449	OK	0.317257	0.0383147	0.596199	OK	0.233024	0.00926214	0.456787	OK	0.712974	0.24948	1.17647	OK	0.65023	0.171491	1.12897	OK	0.197722	0.0233347	0.372109	OK
ENSMUSG00000034764	ENSMUSG00000034764	-	10:120361274-120476469	0.163323	0	0.387618	OK	0.15142	0	0.366353	OK	0.126958	0	0.387904	OK	0.56355	0.100857	1.02624	OK	0.0802497	0	0.257291	OK	0.0903688	0	0.271057	OK
ENSMUSG00000041674	ENSMUSG00000041674	-	11:112663926-112781976	0.0632061	0.00593649	0.120476	OK	0.0152995	0	0.0446387	OK	0.0408528	0	0.0879294	OK	0.813744	0.451212	1.17628	OK	0.0655977	0	0.132673	OK	0.0362072	0	0.0774439	OK
ENSMUSG00000043145	ENSMUSG00000043145	-	13:22026698-22031610	0.053102	0	0.233723	OK	0.0688036	0	0.296914	OK	0.00749048	0	0.0425531	OK	0.683573	0	1.65498	OK	0	0	0	OK	0	0	0	OK
ENSMUSG00000043419	ENSMUSG00000043419	-	11:69340460-69342641	0.000109658	0	0.0599687	OK	0.000103606	0	0.0572555	OK	9.794e-05	0	0.0562443	OK	0.000128286	0	0.0587779	OK	0.000159545	0	0.0373633	OK	0.000155175	0	0.0428477	OK
ENSMUSG00000043833	ENSMUSG00000043833	-	5:25100982-25110109	0.190928	0	0.564699	OK	0.21266	0	0.610619	OK	0.218672	0	0.61244	OK	0.0326041	0	0.20579	OK	0.280513	0	0.816667	OK	0.293088	0	0.698189	OK
ENSMUSG00000043993	ENSMUSG00000043993	-	11:120229801-120231585	1.16683	0	3.21839	OK	1.29226e-05	0	0.0659745	OK	0.650261	0	2.18326	OK	0	0	0	OK	0	0	0	OK	0.718424	0	2.2976	OK
ENSMUSG00000044021	ENSMUSG00000044021	-	15:91838264-91934555	0.0511312	0	0.110129	OK	0.00519757	0	0.0232502	OK	0.00509953	0	0.022743	OK	0.815347	0.420088	1.21061	OK	0.0355443	0	0.0994818	OK	0.0298413	0	0.0703846	OK
ENSMUSG00000044125	ENSMUSG00000044125	-	4:95959714-96025413	0.209983	0	1.05619	OK	0.0863599	0	0.660886	OK	0.357363	0	1.62293	OK	1.05376	0	2.92264	OK	0.0346284	0	0.380122	OK	0.136793	0	0.749331	OK
ENSMUSG00000044730	ENSMUSG00000044730	-	4:124918464-124944656	0.151389	0	0.512689	OK	0	0	0	OK	0	0	0	OK	0.854884	0	1.81946	OK	0	0	0	OK	0.0623066	0	0.25746	OK
ENSMUSG00000044867	ENSMUSG00000044867	-	6:48718606-48754210	0	0	0	OK	0	0	0	OK	0	0	0	OK	9.84114e-05	0	0.040716	OK	0	0	0	OK	0.427219	0	1.22342	OK
ENSMUSG00000045464	ENSMUSG00000045464	-	2:94300766-94438136	0.522179	0	1.78043	OK	0.145709	0	0.801665	OK	0	0	0	OK	0.681344	0	2.11756	OK	0.215917	0	1.03544	OK	0.305387	0	1.06553	OK
ENSMUSG00000046219	ENSMUSG00000046219	-	4:24960789-25281821	0	0	0	OK	0	0	0	OK	0	0	0	OK	1.10008	0	3.70538	OK	0	0	0	OK	0	0	0	OK
ENSMUSG00000046415	ENSMUSG00000046415	-	18:67321208-67367794	0.0548949	0	0.176583	OK	0.0311242	0	0.120004	OK	0.0197328	0	0.0920244	OK	0.559215	0.148193	0.970237	OK	0.0926851	0	0.275397	OK	0.00831721	0	0.0479588	OK
ENSMUSG00000046463	ENSMUSG00000046463	-	10:37139401-37151315	0.0272523	0	0.147811	OK	0.00980671	0	0.0807481	OK	0	0	0	OK	0.514492	0	1.11418	OK	0.102691	0	0.363338	OK	0.00459647	0	0.0508746	OK
ENSMUSG00000046764	ENSMUSG00000046764	-	6:60279042-60403707	0.0562911	0.00404917	0.108533	OK	0.0130913	0	0.0406459	OK	0.032209	0	0.0765719	OK	0.553593	0.288784	0.818403	OK	0.072405	0	0.147606	OK	0.0191908	0	0.047212	OK
ENSMUSG00000047938	ENSMUSG00000047938	-	15:81190773-81192763	0	0	0	OK	0	0	0	OK	0.0243819	0	0.138512	OK	0.941859	0	2.80852	OK	0	0	0	OK	0	0	0	OK
ENSMUSG00000050066	ENSMUSG00000050066	-	7:133883198-134232146	0	0	0	OK	0	0	0	OK	0	0	0	OK	0	0	0	OK	0	0	0	OK	0	0	0	OK
ENSMUSG00000051074	ENSMUSG00000051074	-	9:98562228-98563611	0.47365	0	1.98674	OK	0.576939	0	2.19167	OK	0	0	0	OK	0	0	0	OK	0	0	0	OK	0.309966	0	1.33801	OK
ENSMUSG00000051832	ENSMUSG00000051832	-	11:83582055-83623693	0.177591	0	0.525051	OK	0.161895	0	0.390369	OK	0.22832	0	0.487865	OK	0.522223	0.125021	0.919425	OK	0.329098	0	0.703503	OK	0.158897	0	0.341917	OK
ENSMUSG00000051844	ENSMUSG00000051844	-	6:83362372-83459084	2.53049	0	7.32138	OK	2.53576	0	7.03014	OK	3.80756	0	11.2967	OK	3.31303	0	9.4164	OK	4.58009	0	12.831	OK	3.10351	0	8.60987	OK
ENSMUSG00000052125	ENSMUSG00000052125	-	12:33111710-33147597	0.233553	0.0252856	0.44182	OK	0.128179	0	0.275326	OK	0.101169	0	0.240713	OK	0.540851	0.189277	0.892425	OK	0.224111	0	0.453493	OK	0.153351	0.00174271	0.304959	OK
ENSMUSG00000052767	ENSMUSG00000052767	-	4:95029962-95048370	0.053193	0	0.195576	OK	0.0555109	0	0.196794	OK	0.02719	0	0.116489	OK	0.305168	0	0.662197	OK	0.114422	0	0.362027	OK	0.102039	0	0.280472	OK
ENSMUSG00000053214	ENSMUSG00000053214	-	5:30573986-30625271	0.0194378	0	0.111994	OK	0.00273021	0	0.037306	OK	0.00289437	0	0.0387401	OK	0.242401	0	0.581521	OK	0.0737031	0	0.252741	OK	0.00665567	0	0.0606202	OK
ENSMUSG00000053263	ENSMUSG00000053263	-	11:3288873-3342971	0.0690995	0	0.199512	OK	0.141058	0	0.337804	OK	0.114401	0	0.301694	OK	0.942653	0.298688	1.58662	OK	0.0946091	0	0.290462	OK	0.0518578	0	0.152494	OK
ENSMUSG00000053332	ENSMUSG00000053332	-	1:160978584-161038539	0.163006	0	0.822218	OK	0	0	0	OK	1.1528	0	3.22579	OK	2.47481	0	5.7754	OK	0	0	0	OK	0.236223	0	1.14799	OK
ENSMUSG00000053442	ENSMUSG00000053442	-	6:66894651-67021350	0	0	0	OK	0.110406	0	2.08446	OK	0	0	0	OK	0.566376	0	4.51476	OK	0.0574626	0	1.36704	OK	0	0	0	OK
ENSMUSG00000053656	ENSMUSG00000053656	-	5:74092136-74095406	0	0	0	OK	0	0	0	OK	0.577821	0	2.31299	OK	0	0	0	OK	0	0	0	OK	0.000337353	0	0.106815	OK
ENSMUSG00000053925	ENSMUSG00000053925	-	1:170868644-170885881	0.40758	0	0.890474	OK	0.438396	0	0.926983	OK	0.226576	0	0.542048	OK	0.541978	0	1.15348	OK	0.702958	0	1.41348	OK	0.279427	0	0.561638	OK
ENSMUSG00000054181	ENSMUSG00000054181	-	2:57236226-57370719	0.042938	0	1.04897	OK	0.210831	0	2.4434	OK	0.913022	0	5.89133	OK	0	0	0	OK	0	0	0	OK	0	0	0	OK
ENSMUSG00000054391	ENSMUSG00000054391	-	14:100213141-100246280	0.54305	0.192149	0.893951	OK	0.362181	0.0867074	0.637654	OK	0.331126	0.0790484	0.583203	OK	1.50736	0.763117	2.25161	OK	0.903132	0.352107	1.45416	OK	0.505749	0.207254	0.804243	OK
ENSMUSG00000054418	ENSMUSG00000054418	-	11:117611246-117613857	0	0	0	OK	9.7548e-07	0	0.048426	OK	0	0	0	OK	0.246817	0	1.07798	OK	0	0	0	OK	0	0	0	OK
ENSMUSG00000054426	ENSMUSG00000054426	-	3:115881580-115929332	0.0230344	0	0.17173	OK	0.108443	0	0.435598	OK	0.178635	0	0.577864	OK	0.390835	0	1.10729	OK	0.554677	0	1.64933	OK	0.103839	0	0.35894	OK
ENSMUSG00000054457	ENSMUSG00000054457	-	2:162661162-162667109	0	0	0	OK	0.0136133	0	0.0683584	OK	0.0507343	0	0.222613	OK	0	0	0	OK	0.0285122	0	0.135888	OK	0	0	0	OK
ENSMUSG00000054910	ENSMUSG00000054910	-	8:12614276-12679229	0.0185967	0	0.16121	OK	0.0318971	0	0.219742	OK	0.00613025	0	0.0889631	OK	0.682033	0	1.64951	OK	0.0335853	0	0.281817	OK	0.00562679	0	0.0707345	OK
ENSMUSG00000055134	ENSMUSG00000055134	-	11:67854522-67965651	0.523605	0.0949056	0.952304	OK	0.416276	0.0442061	0.788346	OK	0.434985	0.041811	0.828158	OK	1.79395	0.81653	2.77138	OK	0.618236	0.103307	1.13317	OK	0.368349	0.0637815	0.672916	OK
ENSMUSG00000055159	ENSMUSG00000055159	-	7:118243864-118245551	0	0	0	OK	0.379053	0	1.46912	OK	0	0	0	OK	0	0	0	OK	1.55774	0	4.56009	OK	0	0	0	OK
ENSMUSG00000055323	ENSMUSG00000055323	-	7:126766333-126776818	0.944392	0.107516	1.78127	OK	1.07546	0.183108	1.96782	OK	1.66958	0.542426	2.79674	OK	1.81112	0.502175	3.12007	OK	2.13668	0.482564	3.79079	OK	1.12639	0.31598	1.9368	OK
ENSMUSG00000056023	ENSMUSG00000056023	-	3:81918007-81924463	0.0676992	0	0.315485	OK	0.0292975	0	0.139506	OK	0	0	0	OK	0	0	0	OK	0.171028	0	0.652098	OK	0	0	0	OK
ENSMUSG00000056031	ENSMUSG00000056031	-	9:85820240-85847040	0.0186072	0	0.089623	OK	0.00469446	0	0.0351442	OK	0.00571673	0	0.0421898	OK	0.687971	0.18206	1.19388	OK	0	0	0	OK	0	0	0	OK
ENSMUSG00000056329	ENSMUSG00000056329	-	2:19451827-19454995	0	0	0	OK	0	0	0	OK	0	0	0	OK	0.710801	0	1.99448	OK	0	0	0	OK	0	0	0	OK
ENSMUSG00000056445	ENSMUSG00000056445	-	6:52162416-52221854	0	0	0	OK	0	0	0	OK	0.144365	0	0.583086	OK	0	0	0	OK	0	0	0	OK	0.169845	0	0.566193	OK
ENSMUSG00000056579	ENSMUSG00000056579	-	11:3639784-3690477	5.09392	1.43226	8.75557	OK	5.59121	1.58096	9.60146	OK	7.92539	2.89979	12.951	OK	5.31222	1.46325	9.16119	OK	6.86714	2.4427	11.2916	OK	3.89568	1.16835	6.62301	OK
ENSMUSG00000057359	ENSMUSG00000057359	-	3:122245556-122530191	0.272893	0	0.737302	OK	0.248282	0	0.69526	OK	0.290456	0	0.83215	OK	0.269871	0	0.752529	OK	0.557056	0	1.33757	OK	0.123039	0	0.358423	OK
ENSMUSG00000057802	ENSMUSG00000057802	-	9:110984934-111008029	0.0873016	0	0.252501	OK	0.1298	0	0.372722	OK	0.162297	0	0.382288	OK	0.351586	0.00641596	0.696755	OK	0.225679	0	0.532798	OK	0.0298137	0	0.113721	OK
ENSMUSG00000058159	ENSMUSG00000058159	-	17:8311101-8422728	0.127191	0	0.256883	OK	0.0984103	0	0.212814	OK	0.0896306	0	0.216258	OK	0.647778	0.249477	1.04608	OK	0.177749	0	0.357979	OK	0.0727825	0	0.158349	OK
ENSMUSG00000059027	ENSMUSG00000059027	-	4:109569213-109657853	0.0201552	0	0.158465	OK	0	0	0	OK	0	0	0	OK	0	0	0	OK	0	0	0	OK	0	0	0	OK
ENSMUSG00000059277	ENSMUSG00000059277	-	7:143021783-143067934	0.0282725	0	0.111248	OK	0.0305544	0	0.116558	OK	0.0309433	0	0.113309	OK	0.724531	0.253951	1.19511	OK	0	0	0	OK	0.0222523	0	0.0859281	OK
ENSMUSG00000059706	ENSMUSG00000059706	-	11:107531756-107693826	0.0690255	0	0.31928	OK	0.0251933	0	0.181041	OK	0.0534245	0	0.271274	OK	1.22392	0.0110771	2.43676	OK	0.121375	0	0.480449	OK	0.0614987	0	0.26958	OK
ENSMUSG00000060029	ENSMUSG00000060029	-	2:130450277-130568695	0.507244	0	1.10596	OK	0.613663	0.00488527	1.22244	OK	0.471572	0	0.967434	OK	1.07495	0.185846	1.96405	OK	1.20611	0.133995	2.27822	OK	0.630243	0.0740988	1.18639	OK
ENSMUSG00000063018	ENSMUSG00000063018	-	X:7411816-7445143	0.0479419	0	0.146847	OK	0.0208838	0	0.0793331	OK	0.0188228	0	0.0752519	OK	0.321734	0.056491	0.586977	OK	0.017767	0	0.0741903	OK	0	0	0	OK
ENSMUSG00000063087	ENSMUSG00000063087	-	18:5491502-5775467	0.138965	0.0315605	0.246369	OK	0.0643449	0	0.136516	OK	0.0711467	0.000775881	0.141518	OK	0.80011	0.403089	1.19713	OK	0.19917	0.0462985	0.352042	OK	0.0657777	0	0.133134	OK
ENSMUSG00000063235	ENSMUSG00000063235	-	2:90894633-90918258	0.465324	0	1.37973	OK	0.699882	0	1.64256	OK	0.428244	0	1.19984	OK	0.296388	0	0.831966	OK	1.97384	0.322114	3.62557	OK	0.97808	0	1.96998	OK
ENSMUSG00000063751	ENSMUSG00000063751	-	2:109902395-109913319	0.452789	0	0.965047	OK	0.331617	0	0.780698	OK	0.959493	0.226189	1.6928	OK	1.3039	0.357368	2.25044	OK	1.30953	0.232363	2.3867	OK	0.783097	0.191986	1.37421	OK
ENSMUSG00000064032	ENSMUSG00000064032	-	19:10198367-10207824	0	0	0	OK	0	0	0	OK	0	0	0	OK	0	0	0	OK	0	0	0	OK	0	0	0	OK
ENSMUSG00000064043	ENSMUSG00000064043	-	17:47140874-47361958	0.382479	0.212068	0.55289	OK	0.392312	0.215485	0.569139	OK	0.378335	0.209225	0.547444	OK	0.955234	0.551958	1.35851	OK	0.515747	0.281119	0.750375	OK	0.438579	0.2474	0.629757	OK
ENSMUSG00000064397	ENSMUSG00000064397	-	9:120791464-120791785	2883.56	1625.71	4141.41	OK	2148.06	1232.41	3063.71	OK	2782.43	1577.72	3987.15	OK	2262.98	1289.58	3236.39	OK	3700.33	2031.09	5369.58	OK	3152	1760.43	4543.57	OK
ENSMUSG00000064527	ENSMUSG00000064527	-	18:73611515-73611622	0	0	0	OK	0	0	0	OK	0	0	0	OK	0	0	0	OK	0	0	0	OK	0	0	0	OK
ENSMUSG00000064547	ENSMUSG00000064547	-	4:121134656-121134975	2.38531	0	10.6928	OK	1.28963	0	6.33116	OK	2.064	0	9.46414	OK	0	0	0	OK	10.7287	0	35.7158	OK	2.37838	0	10.71	OK
ENSMUSG00000064694	ENSMUSG00000064694	-	5:139844929-139845250	1817.13	1044.96	2589.3	OK	1629.54	943.949	2315.14	OK	2352.02	1341.64	3362.39	OK	1008.65	583.211	1434.08	OK	1952.27	1123.25	2781.29	OK	1696.32	981.212	2411.43	OK
ENSMUSG00000064706	ENSMUSG00000064706	-	18:69777935-69778045	0	0	0	OK	0	0	0	OK	0	0	0	OK	0	0	0	OK	0	0	0	OK	0	0	0	OK
ENSMUSG00000064765	ENSMUSG00000064765	-	3:155084917-155093403	0	0	0	OK	0	0	0	OK	0	0	0	OK	0	0	0	OK	0	0	0	OK	0	0	0	OK
ENSMUSG00000064905	ENSMUSG00000064905	-	8:65367300-65367443	0	0	0	OK	0	0	0	OK	0	0	0	OK	0	0	0	OK	0	0	0	OK	0	0	0	OK
ENSMUSG00000064945	ENSMUSG00000064945	-	6:47781623-47781725	5097.91	966.541	9229.28	OK	3282.12	0	6582.15	OK	3152.3	0	6761.43	OK	1441.18	0	4110.18	OK	5558.63	1128.9	9988.35	OK	4090.63	401.21	7780.05	OK
ENSMUSG00000065145	ENSMUSG00000065145	-	18:36801865-36802008	6073.07	3106.77	9039.37	OK	14063.2	7993.27	20133.2	OK	23907.4	13906.7	33908.2	OK	3148.99	1250.84	5047.14	OK	37601	21659.6	53542.5	OK	19897.7	11469.9	28325.6	OK
ENSMUSG00000065254	ENSMUSG00000065254	-	7:103271549-103271870	433.096	228.732	637.46	OK	452.851	239.733	665.968	OK	559.682	304.876	814.487	OK	244.912	113.115	376.709	OK	564.571	307.928	821.213	OK	391.858	201.542	582.174	OK
ENSMUSG00000065327	ENSMUSG00000065327	-	12:69746847-69987002	469.83	190.576	749.084	OK	529.845	228.178	831.512	OK	724.604	341.044	1108.16	OK	320.338	88.5866	552.09	OK	656.018	313.25	998.786	OK	501.301	207.158	795.444	OK
ENSMUSG00000065343	ENSMUSG00000065343	-	6:30047987-30153458	4.94363	0	22.1547	OK	4.17106	0	19.6991	OK	5.48108	0	24.1123	OK	5.57509	0	24.3377	OK	2.39366	0	13.8025	OK	7.49311	0	29.7619	OK
ENSMUSG00000065645	ENSMUSG00000065645	-	12:32354884-32355202	2.75391	0	11.843	OK	1.13076	0	5.55122	OK	4.63218	0	18.1482	OK	0	0	0	OK	4.39759	0	17.2112	OK	1.22638	0	5.91381	OK
ENSMUSG00000065701	ENSMUSG00000065701	-	6:47788068-47788180	308.608	0	1120.32	OK	744.526	0	2118.77	OK	683.413	0	2014.47	OK	0	0	0	OK	1084.84	0	3060.78	OK	708.056	0	2078.77	OK
ENSMUSG00000065721	ENSMUSG00000065721	-	6:122623546-122623658	350.725	0	1213.64	OK	592.003	0	1771.14	OK	384.508	0	1309.1	OK	0	0	0	OK	778.438	0	2212.2	OK	679.645	0	1977	OK
ENSMUSG00000065808	ENSMUSG00000065808	-	17:46383730-46420920	1.80765	0	12.3502	OK	0.478271	0	5.97112	OK	1.50147	0	11.0718	OK	0	0	0	OK	1.34494	0	10.4369	OK	0.439423	0	5.6835	OK
ENSMUSG00000066158	ENSMUSG00000066158	-	8:45060701-45065418	0	0	0	OK	0.0109854	0	0.082484	OK	0.224421	0	0.774078	OK	0.0880909	0	0.373251	OK	0.26349	0	0.918975	OK	1.87815	0.414423	3.34188	OK
ENSMUSG00000066477	ENSMUSG00000066477	-	9:74847982-74891781	0.00680292	0	0.0575109	OK	0.0042215	0	0.0222278	OK	0	0	0	OK	0.392643	0	0.838222	OK	0.0767931	0	0.261037	OK	0.00315115	0	0.0343638	OK
ENSMUSG00000067577	ENSMUSG00000067577	-	19:10740946-10786043	0.142367	0	0.287954	OK	0.0653434	0	0.160481	OK	0.118273	0	0.239179	OK	0.782894	0.364814	1.20097	OK	0.119012	0	0.287467	OK	0.105873	3.74502e-05	0.211708	OK
ENSMUSG00000067951	ENSMUSG00000067951	-	17:20735099-20736126	0	0	0	OK	0	0	0	OK	0	0	0	OK	2.13501	0	6.85534	OK	0	0	0	OK	0	0	0	OK
ENSMUSG00000068062	ENSMUSG00000068062	-	2:152345668-152376638	0.397543	0.0886112	0.706474	OK	0.306684	0.0290957	0.584273	OK	0.176566	0	0.377983	OK	1.07341	0.44463	1.70219	OK	0.314082	0	0.629912	OK	0.185435	0.0193583	0.351511	OK
ENSMUSG00000068180	ENSMUSG00000068180	-	6:95255725-95333993	0.0578993	0	0.125892	OK	0.00837944	0	0.0324763	OK	0.0159186	0	0.0521151	OK	0.673026	0.341876	1.00418	OK	0.0756178	0	0.18133	OK	0.020623	0	0.0590263	OK
ENSMUSG00000068463	ENSMUSG00000068463	-	16:23175287-23360350	0.0547541	0	0.155864	OK	0.0212034	0	0.0771973	OK	0.0337934	0	0.103151	OK	0.959965	0.439377	1.48055	OK	0.0840757	0	0.238469	OK	0.0155043	0	0.0554057	OK
ENSMUSG00000068638	ENSMUSG00000068638	-	10:20398003-20725078	0.876475	0	2.43224	OK	0.135829	0	0.702417	OK	0.389108	0	1.33657	OK	0.731573	0	2.19096	OK	0	0	0	OK	0.153052	0	0.672076	OK
ENSMUSG00000070315	ENSMUSG00000070315	-	9:35046578-35176061	2.94115	0	9.35301	OK	1.63652	0	6.04382	OK	2.77388	0	8.7193	OK	4.67997	0	12.9117	OK	5.27866	0	14.2365	OK	2.14763	0	6.24025	OK
ENSMUSG00000070984	ENSMUSG00000070984	-	4:52814603-52828269	0.223305	0	0.536522	OK	0.228219	0	0.553045	OK	0.211698	0	0.513598	OK	0.223506	0	0.614781	OK	0.260805	0	0.776353	OK	0.15409	0	0.445915	OK
ENSMUSG00000071753	ENSMUSG00000071753	-	X:61116385-61175991	0.0421066	0	0.117711	OK	0.0550887	0	0.166037	OK	0.0015419	0	0.00779247	OK	0.637594	0.298272	0.976916	OK	0.0549788	0	0.156241	OK	0.0131354	0	0.0482232	OK
ENSMUSG00000072683	ENSMUSG00000072683	-	6:142814230-142964452	0	0	0	OK	0.038644	0	0.154891	OK	5.92896e-06	0	0.0060078	OK	0.795413	0.227815	1.36301	OK	0	0	0	OK	0	0	0	OK
ENSMUSG00000072723	ENSMUSG00000072723	-	14:7744062-7792057	0.233881	0.0573654	0.410397	OK	0.324914	0.105773	0.544054	OK	0.272705	0.0815163	0.463893	OK	0.657301	0.27096	1.04364	OK	0.571982	0.1695	0.974464	OK	0.342561	0.149714	0.535408	OK
ENSMUSG00000072844	ENSMUSG00000072844	-	X:169685198-170005736	0.511481	0	1.49225	OK	0.46079	0	1.45373	OK	0.396163	0	1.28124	OK	1.52486	0	4.53472	OK	0	0	0	OK	0.382169	0	1.05415	OK
ENSMUSG00000072884	ENSMUSG00000072884	-	12:100187967-100193540	0.328524	0	0.928315	OK	0.0829918	0	0.370193	OK	0.493293	0	1.1903	OK	0	0	0	OK	0.902572	0	2.13891	OK	0.159389	0	0.498782	OK
ENSMUSG00000072893	ENSMUSG00000072893	-	11:59485519-59526751	0.104094	0	0.385412	OK	0.0892851	0	0.346036	OK	0.00967956	0	0.0941763	OK	0.315985	0	0.91977	OK	0	0	0	OK	0	0	0	OK
ENSMUSG00000073067	ENSMUSG00000073067	-	6:54039553-54566489	0.45113	0	0.90485	OK	0.307083	0	0.61659	OK	0.600417	0.0662417	1.13459	OK	1.34922	0.348173	2.35027	OK	1.16474	0.228479	2.101	OK	0.748864	0.190853	1.30687	OK
ENSMUSG00000073073	ENSMUSG00000073073	-	11:30099394-30280491	0.0873791	0	1.14501	OK	0.0357963	0	0.823966	OK	0.0365233	0	0.78515	OK	0.0505971	0	0.906623	OK	0.185059	0	1.98657	OK	0.125511	0	1.25432	OK
ENSMUSG00000073236	ENSMUSG00000073236	-	2:153341156-153404007	0.121627	0	0.573915	OK	0.264635	0	0.99262	OK	0.0732659	0	0.422888	OK	1.62057	0	3.77602	OK	0.532992	0	1.75371	OK	0.116432	0	0.475255	OK
ENSMUSG00000073274	ENSMUSG00000073274	-	X:19156980-19167241	0.0604017	0	0.264389	OK	0.0483387	0	0.232791	OK	0	0	0	OK	1.4424	0.320687	2.56411	OK	0.322096	0	0.935278	OK	0.191664	0	0.52618	OK
ENSMUSG00000073437	ENSMUSG00000073437	-	17:24351949-24414542	1.57378	0.0258477	3.12172	OK	0.965383	0	2.04585	OK	1.78282	0.180841	3.38479	OK	0	0	0	OK	2.43095	0.307048	4.55485	OK	1.24559	0.123925	2.36725	OK
ENSMUSG00000073528	ENSMUSG00000073528	-	1:159523768-159931729	0.066342	0	0.141959	OK	0.00829091	0	0.0367472	OK	0.0087673	0	0.035366	OK	0.51254	0.21957	0.805511	OK	0.0431552	0	0.121245	OK	0.013462	0	0.0471466	OK
ENSMUSG00000073529	ENSMUSG00000073529	-	18:77793258-77882007	3.41594	0	7.30969	OK	4.85925	0.415808	9.30269	OK	5.72392	0.611618	10.8362	OK	6.6658	1.60505	11.7266	OK	5.3433	1.20976	9.47684	OK	3.7841	0	7.62063	OK
ENSMUSG00000073538	ENSMUSG00000073538	-	1:153404826-153414233	0.147521	0	0.472029	OK	0.187167	0	0.556722	OK	0.249798	0	0.688218	OK	0.486884	0	1.14449	OK	0.347334	0	0.950125	OK	0.155997	0	0.446487	OK
ENSMUSG00000073627	ENSMUSG00000073627	-	1:86359573-86373791	0.0989099	0	0.309188	OK	0.0529912	0	0.209848	OK	0.0314403	0	0.140259	OK	0.232521	0	0.693573	OK	0.132468	0	0.423266	OK	0.0141084	0	0.0842363	OK
ENSMUSG00000073787	ENSMUSG00000073787	-	7:141461093-141471479	0.871865	0	2.41163	OK	0.824795	0	2.32584	OK	0.9464	0	2.67987	OK	0.530007	0	1.66779	OK	0.740231	0	1.94753	OK	0.399374	0	1.18298	OK
ENSMUSG00000073821	ENSMUSG00000073821	-	4:63959784-64149924	0.324492	0.105919	0.543066	OK	0.237324	0.0550939	0.419554	OK	0.240095	0.0923748	0.387815	OK	0.800181	0.409862	1.1905	OK	0.477039	0.172029	0.782049	OK	0.178738	0.0518117	0.305664	OK
ENSMUSG00000073846	ENSMUSG00000073846	-	4:57434246-57896984	0.0675464	0	0.325927	OK	0.187477	0	0.684697	OK	0.0131469	0	0.125503	OK	0.80269	0	1.8636	OK	0	0	0	OK	0.175471	0	0.56183	OK
ENSMUSG00000074039	ENSMUSG00000074039	-	9:114368302-114390675	0.415559	0	0.992207	OK	0.254546	0	0.711342	OK	0.3594	0	0.845661	OK	0.474343	0	1.13412	OK	1.15814	0.126792	2.18948	OK	0.23544	0	0.689298	OK
ENSMUSG00000074136	ENSMUSG00000074136	-	8:95719450-95821728	0.0284108	0	0.28633	OK	0.0208139	0	0.240293	OK	0.0115676	0	0.167996	OK	0.694758	0	2.14134	OK	0.00837682	0	0.174043	OK	0.0148561	0	0.144803	OK
ENSMUSG00000074235	ENSMUSG00000074235	-	8:76605225-77245012	0.0924241	0	0.195529	OK	0.0510955	0	0.144812	OK	0.0891765	0	0.2097	OK	0.623613	0.225398	1.02183	OK	0.226909	0	0.547785	OK	0.0506917	0	0.120858	OK
ENSMUSG00000074281	ENSMUSG00000074281	-	3:108364910-108383741	0	0	0	OK	0	0	0	OK	0	0	0	OK	0	0	0	OK	0	0	0	OK	0.144781	0	0.542513	OK
ENSMUSG00000074284	ENSMUSG00000074284	-	9:56994967-57071966	0.493399	0.00793408	0.978865	OK	0.337737	0	0.730061	OK	0.405822	0	0.840317	OK	2.20772	0.904035	3.5114	OK	1.07232	0.0961512	2.04849	OK	0.350061	0.016887	0.683235	OK
ENSMUSG00000074415	ENSMUSG00000074415	-	9:41376396-41617772	0.10097	0.0435357	0.158405	OK	0.123111	0.0528689	0.193352	OK	0.0420385	0.00961996	0.0744571	OK	0.663218	0.382996	0.94344	OK	0.114223	0.0408267	0.18762	OK	0.0497129	0.0162095	0.0832163	OK
ENSMUSG00000074813	ENSMUSG00000074813	-	2:128189986-128429349	0.243448	0.130427	0.356468	OK	0.15774	0.0775848	0.237896	OK	0.126405	0.0582459	0.194563	OK	0.880862	0.501056	1.26067	OK	0.244532	0.122685	0.366378	OK	0.156196	0.0784361	0.233957	OK
ENSMUSG00000074876	ENSMUSG00000074876	-	2:122630624-122632930	0.41856	0	1.59287	OK	0.679974	0	2.15004	OK	0	0	0	OK	0	0	0	OK	0	0	0	OK	0.811398	0	2.38063	OK
ENSMUSG00000074912	ENSMUSG00000074912	-	2:119321186-119335962	1.06524	0	2.48466	OK	1.62449	0	3.41161	OK	3.32618	0.576605	6.07576	OK	2.37483	0	4.98567	OK	1.70796	0.0133025	3.40263	OK	2.30107	0.237358	4.36479	OK
ENSMUSG00000075027	ENSMUSG00000075027	-	2:92965150-93046167	0.164911	0	0.417811	OK	0.205203	0	0.485733	OK	0.106282	0	0.296209	OK	0.734596	0.125673	1.34352	OK	0.31189	0	0.679505	OK	0.0995792	0	0.278528	OK
ENSMUSG00000075029	ENSMUSG00000075029	-	13:23756202-23757620	0	0	0	OK	0	0	0	OK	0	0	0	OK	0	0	0	OK	0	0	0	OK	0	0	0	OK
ENSMUSG00000075042	ENSMUSG00000075042	-	14:44851234-45006900	0	0	0	OK	0	0	0	OK	0.0541455	0	0.29246	OK	0.0422479	0	0.387875	OK	0	0	0	OK	0	0	0	OK
ENSMUSG00000075070	ENSMUSG00000075070	-	16:42725701-42875762	0.074697	0.0169613	0.132433	OK	0.0251701	0	0.0589101	OK	0.0289381	0	0.0635161	OK	0.812228	0.4611	1.16335	OK	0.113864	0.0271308	0.200597	OK	0.0255949	0	0.0545767	OK
ENSMUSG00000075116	ENSMUSG00000075116	-	2:88755740-88760461	0.0135069	0	0.130614	OK	0	0	0	OK	0	0	0	OK	1.21633	0	2.85917	OK	0.0389622	0	0.198702	OK	0	0	0	OK
ENSMUSG00000075389	ENSMUSG00000075389	-	11:120185399-120189852	0.832574	0	1.97529	OK	0.950169	0	2.06795	OK	0.8623	0	2.061	OK	0	0	0	OK	0.364614	0	1.04478	OK	1.29808	0.102279	2.49389	OK
ENSMUSG00000075416	ENSMUSG00000075416	-	2:30713146-30720057	0	0	0	OK	0.0272892	0	0.12706	OK	0	0	0	OK	0.445725	0	1.28646	OK	0	0	0	OK	0.0381929	0	0.171985	OK
ENSMUSG00000075463	ENSMUSG00000075463	-	14:122534323-122984035	0.561393	0.00132559	1.12146	OK	0.231941	0	0.558444	OK	0.315401	0	0.676097	OK	0.440715	0	0.945796	OK	0.628207	0	1.26239	OK	0.326078	0.00526047	0.646896	OK
ENSMUSG00000075586	ENSMUSG00000075586	-	11:96448322-96464547	0.0688543	0	0.228785	OK	0.00671774	0	0.0335208	OK	0.00511359	0	0.0258432	OK	0.963105	0.297968	1.62824	OK	0.0249858	0	0.108463	OK	0.00279454	0	0.0158763	OK
ENSMUSG00000077588	ENSMUSG00000077588	-	18:21302197-21302307	0	0	0	OK	0	0	0	OK	0	0	0	OK	0	0	0	OK	0	0	0	OK	0	0	0	OK
ENSMUSG00000078489	ENSMUSG00000078489	-	16:32914099-33127695	0.480132	0.200283	0.759981	OK	0.51317	0.199629	0.826712	OK	0.488458	0.193802	0.783113	OK	1.25648	0.622698	1.89027	OK	0.983876	0.448629	1.51912	OK	0.333278	0.133011	0.533546	OK
ENSMUSG00000078600	ENSMUSG00000078600	-	11:114198257-114199199	0.276638	0	1.28083	OK	0	0	0	OK	0	0	0	OK	0	0	0	OK	0	0	0	OK	0	0	0	OK
ENSMUSG00000078635	ENSMUSG00000078635	-	11:103219761-103267745	0.735413	0	2.07976	OK	1.28881	0	2.98947	OK	0.332862	0	1.14346	OK	0.570025	0	1.71691	OK	0.634024	0	1.76771	OK	0.457505	0	1.30102	OK
ENSMUSG00000078700	ENSMUSG00000078700	-	11:96907425-96982959	0.975511	0	2.12477	OK	1.27291	0.0137667	2.53206	OK	1.30661	0.0178265	2.59539	OK	0.929522	0	2.26786	OK	1.42554	0	2.8796	OK	0.54949	0	1.3152	OK
ENSMUSG00000079497	ENSMUSG00000079497	-	2:29744918-29747250	0.164034	0	0.705419	OK	0	0	0	OK	0	0	0	OK	0.617658	0	2.07348	OK	0	0	0	OK	0.323677	0	1.23025	OK
ENSMUSG00000079499	ENSMUSG00000079499	-	2:29194540-29253006	0.291018	0	0.844598	OK	0.122855	0	0.421939	OK	0.232862	0	0.649238	OK	0	0	0	OK	0.273636	0	0.700617	OK	0.37311	0	0.883487	OK
ENSMUSG00000079669	ENSMUSG00000079669	-	9:116572745-117629913	0	0	0	OK	0	0	0	OK	0	0	0	OK	0.417364	0	1.68134	OK	0	0	0	OK	0	0	0	OK
ENSMUSG00000079671	ENSMUSG00000079671	-	1:9547947-9631175	0.19055	0.0437152	0.337384	OK	0.148077	0.0117669	0.284387	OK	0.176143	0.0386027	0.313684	OK	0.551151	0.22292	0.879383	OK	0.292009	0.0685154	0.515502	OK	0.115705	0.0108234	0.220587	OK
ENSMUSG00000081207	ENSMUSG00000081207	-	4:61783122-61801286	0.0661963	0	0.21627	OK	0.00862185	0	0.0443489	OK	0.0195135	0	0.0831372	OK	0.981072	0.318917	1.64323	OK	0.121049	0	0.381955	OK	0.0130239	0	0.0569594	OK
ENSMUSG00000082848	ENSMUSG00000082848	-	19:3767420-3894369	0.614245	0	1.29983	OK	0.687593	0	1.47632	OK	0.981078	0	2.10753	OK	0.851653	0.0204073	1.6829	OK	1.50762	0	3.17355	OK	0.635988	0.0215386	1.25044	OK
ENSMUSG00000084419	ENSMUSG00000084419	-	11:53649518-53707319	0.401152	0	5.95276	OK	0.257543	0	4.65141	OK	0	0	0	OK	0	0	0	OK	0.811344	0	9.29127	OK	0	0	0	OK
ENSMUSG00000084432	ENSMUSG00000084432	-	19:30567550-31765033	2.94296	0	19.1091	OK	1.65309	0	13.8658	OK	0	0	0	OK	20.5161	0	59.7916	OK	0	0	0	OK	0	0	0	OK
ENSMUSG00000084439	ENSMUSG00000084439	-	16:23423421-23423735	0	0	0	OK	0	0	0	OK	0	0	0	OK	10.0594	0	33.7694	OK	0	0	0	OK	0	0	0	OK
ENSMUSG00000084452	ENSMUSG00000084452	-	13:91460282-91786148	1.6626	0	11.4919	OK	1.92829	0	12.8246	OK	6.52647	0	26.5163	OK	6.69825	0	27.2957	OK	5.63453	0	23.9717	OK	2.51559	0	14.8663	OK
ENSMUSG00000084463	ENSMUSG00000084463	-	12:71724651-71724954	0	0	0	OK	0	0	0	OK	0	0	0	OK	0	0	0	OK	0	0	0	OK	0	0	0	OK
ENSMUSG00000084475	ENSMUSG00000084475	-	16:8449497-8449786	0	0	0	OK	0	0	0	OK	0	0	0	OK	0	0	0	OK	0	0	0	OK	0	0	0	OK
ENSMUSG00000084477	ENSMUSG00000084477	-	6:140424053-140597110	0	0	0	OK	0.459775	0	10.4568	OK	0	0	0	OK	0	0	0	OK	0	0	0	OK	6.8536	0	49.2005	OK
ENSMUSG00000084485	ENSMUSG00000084485	-	15:58510047-58665092	0	0	0	OK	2.41284	0	23.785	OK	0	0	0	OK	0	0	0	OK	9.56449	0	58.4264	OK	0	0	0	OK
ENSMUSG00000084496	ENSMUSG00000084496	-	10:78370012-78370320	0	0	0	OK	0	0	0	OK	0	0	0	OK	1.70695	0	7.99555	OK	0	0	0	OK	0	0	0	OK
ENSMUSG00000084500	ENSMUSG00000084500	-	5:89677086-89883334	0	0	0	OK	0.209656	0	3.55567	OK	0	0	0	OK	1.29638	0	8.66805	OK	4.26078	0	18.7046	OK	0.786194	0	7.09394	OK
ENSMUSG00000084501	ENSMUSG00000084501	-	10:114910710-114911035	0.738935	0	3.80681	OK	0.47852	0	2.51958	OK	0.769206	0	3.88743	OK	0	0	0	OK	2.17525	0	9.82682	OK	0.907663	0	4.58735	OK
ENSMUSG00000084502	ENSMUSG00000084502	-	9:76773231-76773524	0	0	0	OK	0	0	0	OK	0	0	0	OK	0	0	0	OK	0	0	0	OK	0	0	0	OK
ENSMUSG00000084512	ENSMUSG00000084512	-	19:32969949-32970308	0	0	0	OK	0	0	0	OK	0.889172	0	4.3807	OK	0	0	0	OK	0	0	0	OK	0	0	0	OK
ENSMUSG00000084524	ENSMUSG00000084524	-	8:31661330-31661431	0	0	0	OK	0	0	0	OK	0	0	0	OK	0	0	0	OK	0	0	0	OK	0	0	0	OK
ENSMUSG00000084537	ENSMUSG00000084537	-	18:25477631-25753983	0	0	0	OK	0	0	0	OK	0	0	0	OK	17.0293	0	48.3429	OK	0	0	0	OK	0	0	0	OK
ENSMUSG00000084547	ENSMUSG00000084547	-	6:98925337-99666797	1.3703	0	19.7565	OK	0.459529	0	12.0551	OK	0	0	0	OK	0	0	0	OK	1.30749	0	19.9733	OK	1.6883	0	25.4803	OK
ENSMUSG00000084566	ENSMUSG00000084566	-	12:90981224-90981547	0.719996	0	3.70924	OK	1.41728	0	6.74865	OK	1.88563	0	8.64624	OK	0	0	0	OK	0	0	0	OK	0.903173	0	4.56466	OK
ENSMUSG00000084567	ENSMUSG00000084567	-	11:67321657-67371586	0	0	0	OK	0	0	0	OK	0	0	0	OK	0	0	0	OK	0	0	0	OK	0	0	0	OK
ENSMUSG00000084568	ENSMUSG00000084568	-	12:96255940-96256237	0	0	0	OK	0	0	0	OK	0	0	0	OK	0	0	0	OK	0	0	0	OK	0	0	0	OK
ENSMUSG00000084582	ENSMUSG00000084582	-	6:88257333-88446539	1.89989	0	12.1508	OK	0	0	0	OK	0	0	0	OK	19.8071	0	57.769	OK	0	0	0	OK	0	0	0	OK
ENSMUSG00000084596	ENSMUSG00000084596	-	3:83634576-83634874	0	0	0	OK	0	0	0	OK	0	0	0	OK	0	0	0	OK	0	0	0	OK	0	0	0	OK
ENSMUSG00000084603	ENSMUSG00000084603	-	8:3587449-3621316	0	0	0	OK	0	0	0	OK	3.2391	0	31.0745	OK	0	0	0	OK	0	0	0	OK	0	0	0	OK
ENSMUSG00000084605	ENSMUSG00000084605	-	17:17783131-17783417	0	0	0	OK	0	0	0	OK	0	0	0	OK	0	0	0	OK	0	0	0	OK	0	0	0	OK
ENSMUSG00000084611	ENSMUSG00000084611	-	4:32238803-32586108	0	0	0	OK	0	0	0	OK	3.83449	0	22.7352	OK	0	0	0	OK	0	0	0	OK	0	0	0	OK
ENSMUSG00000084628	ENSMUSG00000084628	-	2:127456497-127522094	0	0	0	OK	0	0	0	OK	0	0	0	OK	0	0	0	OK	0	0	0	OK	0	0	0	OK
ENSMUSG00000084633	ENSMUSG00000084633	-	8:3707063-3739044	0	0	0	OK	0	0	0	OK	0	0	0	OK	0	0	0	OK	0	0	0	OK	0	0	0	OK
ENSMUSG00000084635	ENSMUSG00000084635	-	10:50866074-50866364	0	0	0	OK	0	0	0	OK	1.06055	0	5.35983	OK	6.36278	0	24.9792	OK	2.9453	0	13.3055	OK	1.22556	0	6.19401	OK
ENSMUSG00000084636	ENSMUSG00000084636	-	7:95171863-95172157	0.915165	0	4.71471	OK	0.298382	0	1.57109	OK	0.478097	0	2.71605	OK	0	0	0	OK	1.79283	0	8.54457	OK	6.17909	0	24.3022	OK
ENSMUSG00000084644	ENSMUSG00000084644	-	2:158409847-158499253	0	0	0	OK	0	0	0	OK	43.8393	0	922.495	OK	0	0	0	OK	0	0	0	OK	0	0	0	OK
ENSMUSG00000084645	ENSMUSG00000084645	-	X:139563315-139673145	2.60217	0	40.5186	OK	2.18459	0	34.8266	OK	6.15713	0	68.6436	OK	15.556	0	80.8253	OK	9.95372	0	62.7049	OK	2.7439	0	31.2653	OK
ENSMUSG00000084674	ENSMUSG00000084674	-	3:121291772-121363094	0.678477	0	8.86411	OK	3.951	0	23.8559	OK	4.21939	0	24.3326	OK	0	0	0	OK	2.65279	0	18.5072	OK	0.806961	0	10.06	OK
ENSMUSG00000084682	ENSMUSG00000084682	-	8:83752917-83753204	0	0	0	OK	0	0	0	OK	0	0	0	OK	0	0	0	OK	0	0	0	OK	0	0	0	OK
ENSMUSG00000084683	ENSMUSG00000084683	-	X:140641959-140642261	0	0	0	OK	0	0	0	OK	0	0	0	OK	0	0	0	OK	0.774435	0	3.94951	OK	0.480923	0	2.73221	OK
ENSMUSG00000084684	ENSMUSG00000084684	-	3:13946392-14182287	0	0	0	OK	0	0	0	OK	0	0	0	OK	0	0	0	OK	0	0	0	OK	0	0	0	OK
ENSMUSG00000084694	ENSMUSG00000084694	-	2:130705327-130705696	0.275712	0	1.59748	OK	0.539342	0	2.70827	OK	0.57229	0	2.89225	OK	0	0	0	OK	4.33409	0	16.5251	OK	0	0	0	OK
ENSMUSG00000084719	ENSMUSG00000084719	-	18:3860107-3860430	0	0	0	OK	0	0	0	OK	0	0	0	OK	0	0	0	OK	0	0	0	OK	0	0	0	OK
ENSMUSG00000084729	ENSMUSG00000084729	-	5:134184018-134218146	8.32002	0	32.7956	OK	8.99634	0	34.276	OK	10.7818	0	38.1505	OK	10.1025	0	35.4099	OK	11.7538	0	40.287	OK	9.69874	0	35.3498	OK
ENSMUSG00000084732	ENSMUSG00000084732	-	10:129172572-129172877	0	0	0	OK	0	0	0	OK	0	0	0	OK	0	0	0	OK	0	0	0	OK	0	0	0	OK
ENSMUSG00000084733	ENSMUSG00000084733	-	13:102228668-102228952	0	0	0	OK	0	0	0	OK	0	0	0	OK	0	0	0	OK	0	0	0	OK	0	0	0	OK
ENSMUSG00000084746	ENSMUSG00000084746	-	16:84619806-84620128	0	0	0	OK	0	0	0	OK	0.410456	0	2.33178	OK	0	0	0	OK	0	0	0	OK	0	0	0	OK
ENSMUSG00000084750	ENSMUSG00000084750	-	17:36241788-36242106	0	0	0	OK	0	0	0	OK	0	0	0	OK	0	0	0	OK	0	0	0	OK	0	0	0	OK
ENSMUSG00000084775	ENSMUSG00000084775	-	14:7744062-7792057	0.0770711	0	0.215163	OK	0	0	0	OK	0	0	0	OK	0.259129	0	0.602191	OK	0.704783	0.102716	1.30685	OK	0	0	0	OK
ENSMUSG00000084781	ENSMUSG00000084781	-	2:92403645-92434043	0.377777	0.045452	0.710102	OK	0.445894	0.074345	0.817444	OK	0.379407	0.033906	0.724908	OK	0.787678	0.127492	1.44786	OK	1.06001	0.301416	1.81861	OK	0.535957	0.13008	0.941835	OK
ENSMUSG00000084785	ENSMUSG00000084785	-	2:114516415-114697839	0.0303604	0	0.0960513	OK	0.0114182	0	0.0541161	OK	0.00310199	0	0.0248052	OK	0.326231	0.0312133	0.621249	OK	0.00927993	0	0.0563066	OK	0.0090132	0	0.042228	OK
ENSMUSG00000084794	ENSMUSG00000084794	-	2:71745615-71858416	0.0305136	0	0.406284	OK	0.0291902	0	0.412138	OK	0.0482114	0	0.62168	OK	0.716203	0	2.82673	OK	0.119733	0	1.13484	OK	0.00828863	0	0.203018	OK
ENSMUSG00000084795	ENSMUSG00000084795	-	2:174835963-174841174	0.095272	0	0.414777	OK	0.0159078	0	0.0798801	OK	0.136567	0	0.512076	OK	0.0872793	0	0.369812	OK	0	0	0	OK	0	0	0	OK
ENSMUSG00000084803	ENSMUSG00000084803	-	4:155398762-155466823	0.67885	0.196121	1.16158	OK	0.199005	0	0.420638	OK	0.384918	0.0584388	0.711397	OK	0.396239	0.0383837	0.754094	OK	0.259358	0	0.568469	OK	0.208377	0.000497405	0.416257	OK
ENSMUSG00000084808	ENSMUSG00000084808	-	8:111094629-111145480	1.44518	0.540902	2.34946	OK	1.35802	0.426741	2.28931	OK	1.38211	0.499028	2.2652	OK	4.93845	2.46736	7.40955	OK	2.62774	1.0029	4.25257	OK	1.0744	0.375224	1.77358	OK
ENSMUSG00000084825	ENSMUSG00000084825	-	19:6617670-6674548	0.072162	0	0.157485	OK	0.0288227	0	0.0858626	OK	0.0470399	0	0.141079	OK	0.744497	0.366349	1.12265	OK	0.155218	0	0.313899	OK	0.0480265	0	0.113845	OK
ENSMUSG00000084828	ENSMUSG00000084828	-	4:35191284-35262222	0.0381159	0	0.120795	OK	0.022046	0	0.0873396	OK	0.0426363	0	0.129043	OK	0.534013	0.123457	0.944569	OK	0.090132	0	0.256702	OK	0.0196463	0	0.0691972	OK
ENSMUSG00000084847	ENSMUSG00000084847	-	9:59942770-59961801	0	0	0	OK	0	0	0	OK	0	0	0	OK	0.815757	0	1.97409	OK	0	0	0	OK	0	0	0	OK
ENSMUSG00000084862	ENSMUSG00000084862	-	17:25794570-25985680	0.44429	0	1.44725	OK	0.359725	0	1.21082	OK	0.335372	0	1.17261	OK	0.819234	0	2.33345	OK	0.790965	0	2.28736	OK	0.331185	0	1.1053	OK
ENSMUSG00000084866	ENSMUSG00000084866	-	16:91465103-91470121	0.395903	0	1.12979	OK	0.269427	0	0.890852	OK	0.444785	0	1.22747	OK	0.0953984	0	0.404214	OK	0.718339	0	2.08524	OK	0.167487	0	0.59752	OK
ENSMUSG00000084873	ENSMUSG00000084873	-	15:18698193-18818772	0.0407981	0	0.0867587	OK	0.0108277	0	0.0358548	OK	0.0258063	0	0.0635444	OK	0.788411	0.43903	1.13779	OK	0.0820659	2.07717e-05	0.164111	OK	0.024766	0	0.057859	OK
ENSMUSG00000084875	ENSMUSG00000084875	-	X:133898698-133901213	0	0	0	OK	0	0	0	OK	0.0166387	0	0.0945235	OK	0	0	0	OK	0	0	0	OK	0	0	0	OK
ENSMUSG00000084876	ENSMUSG00000084876	-	19:6399339-6418606	0	0	0	OK	0.109776	0	0.372526	OK	0.0335687	0	0.177345	OK	0.529309	0	1.25923	OK	0.11746	0	0.407546	OK	0.131924	0	0.394014	OK
ENSMUSG00000084885	ENSMUSG00000084885	-	X:152343597-152416698	0.167921	0.0264964	0.309346	OK	0.141025	0	0.287008	OK	0.103446	0	0.222765	OK	1.04012	0.524612	1.55564	OK	0.216642	0.0165279	0.416756	OK	0.0638608	0	0.152349	OK
ENSMUSG00000084892	ENSMUSG00000084892	-	2:30236794-30344266	0.0990366	0	0.388317	OK	0.232141	0	0.686717	OK	0.298457	0	0.844977	OK	0.921451	0	2.17891	OK	0.35754	0	1.11442	OK	0.218754	0	0.602667	OK
ENSMUSG00000084896	ENSMUSG00000084896	-	11:98082555-98150403	0	0	0	OK	0	0	0	OK	0	0	0	OK	0	0	0	OK	0.5322	0	4.04631	OK	0	0	0	OK
ENSMUSG00000084899	ENSMUSG00000084899	-	10:86685600-86705509	14.7551	0	65.2596	OK	24.7152	0	92.6582	OK	12.3937	0	56.1977	OK	21.2658	0	83.6884	OK	12.9397	0	61.0154	OK	13.4029	0	57.5414	OK
ENSMUSG00000084901	ENSMUSG00000084901	-	2:14512590-14542811	0.0833361	0	0.232157	OK	0.0176069	0	0.0707107	OK	0.0146717	0	0.0603994	OK	0.540671	0.150916	0.930426	OK	0.00866233	0	0.0541575	OK	0.0309404	0	0.105063	OK
ENSMUSG00000084910	ENSMUSG00000084910	-	4:72201347-72215352	0.0807891	0	0.279639	OK	0.11439	0	0.35457	OK	0.0468543	0	0.195598	OK	1.5494	0.55273	2.54608	OK	0.0550353	0	0.222161	OK	0.100612	0	0.292515	OK
ENSMUSG00000084938	ENSMUSG00000084938	-	2:57127478-57181754	0.0714929	0	0.17232	OK	0.0500032	0	0.146228	OK	0.0300113	0	0.0897744	OK	0.583472	0.25535	0.911594	OK	0.14486	0	0.30991	OK	0.0388475	0	0.114232	OK
ENSMUSG00000084939	ENSMUSG00000084939	-	4:95464723-95487401	0.0212387	0	0.0992035	OK	0.0467901	0	0.164129	OK	0.0741791	0	0.221839	OK	0.283102	0	0.589833	OK	0.0174928	0	0.104445	OK	0.107068	0	0.258531	OK
ENSMUSG00000084941	ENSMUSG00000084941	-	11:3288873-3342971	0.272005	0	0.654742	OK	0.270459	0	0.74561	OK	0.309602	0	0.73997	OK	0.163843	0	0.560502	OK	0.683452	0	1.45598	OK	0.260391	0	0.556816	OK
ENSMUSG00000084960	ENSMUSG00000084960	-	8:40990913-41133726	2.49032	0	5.37876	OK	3.68297	0.0790969	7.28684	OK	3.94524	0.352193	7.53829	OK	1.91695	0	4.96736	OK	4.51411	0	9.51322	OK	1.47787	0	3.55277	OK
ENSMUSG00000084962	ENSMUSG00000084962	-	11:3517522-3540612	0	0	0	OK	0.455489	0	4.37379	OK	0	0	0	OK	0	0	0	OK	0	0	0	OK	0	0	0	OK
ENSMUSG00000084964	ENSMUSG00000084964	-	7:128373620-128418758	0	0	0	OK	0.152359	0	0.667989	OK	0	0	0	OK	0	0	0	OK	1.48982	0	3.62772	OK	0	0	0	OK
ENSMUSG00000084967	ENSMUSG00000084967	-	11:65831281-66525964	0.0598762	0.00581941	0.113933	OK	0.0252912	0	0.0604479	OK	0.0185855	0	0.0541172	OK	0.681296	0.372757	0.989835	OK	0.105613	0.0197717	0.191454	OK	0.0136014	0	0.0373242	OK
ENSMUSG00000084968	ENSMUSG00000084968	-	4:108579422-108619849	0.334024	0.0622158	0.605832	OK	0.313619	0.0268977	0.60034	OK	0.218114	0.00301202	0.433216	OK	0.736974	0.267535	1.20641	OK	0.33107	0	0.667866	OK	0.226423	0.0183923	0.434453	OK
ENSMUSG00000084994	ENSMUSG00000084994	-	8:45507787-45827906	0.115132	0	0.339199	OK	0.0584845	0	0.229127	OK	0.0506277	0	0.197582	OK	0.509347	0	1.1055	OK	0.160693	0	0.482117	OK	0.110463	0	0.31176	OK
ENSMUSG00000084997	ENSMUSG00000084997	-	3:103800604-103809444	0.210221	0	0.702154	OK	0.308405	0	0.924186	OK	0	0	0	OK	0.221294	0	0.787937	OK	1.45202	0	3.1669	OK	0.227416	0	0.694421	OK
ENSMUSG00000085016	ENSMUSG00000085016	-	13:23527010-23530943	0	0	0	OK	0.0198978	0	0.119894	OK	0.0794961	0	0.341249	OK	0	0	0	OK	0	0	0	OK	0.0336737	0	0.151635	OK
ENSMUSG00000085034	ENSMUSG00000085034	-	4:73791245-73798372	0.0246615	0	0.116558	OK	0.00436302	0	0.0229729	OK	0.0353822	0	0.174996	OK	0.0644652	0	0.273146	OK	0.0185667	0	0.0946877	OK	0.0714449	0	0.302742	OK
ENSMUSG00000085037	ENSMUSG00000085037	-	4:33027141-33031323	1.49872	0.0181138	2.97933	OK	0.863762	0	2.05564	OK	1.22693	0	2.61507	OK	2.46693	0.454955	4.4789	OK	2.28362e-05	0	0.0327139	OK	1.63938e-05	0	0.0235946	OK
ENSMUSG00000085039	ENSMUSG00000085039	-	7:3629984-3644887	0.374138	0	0.80472	OK	0.335319	0	0.79362	OK	0.321592	0	0.754274	OK	0.186719	0	0.528179	OK	0.181448	0	0.526574	OK	0.22442	0	0.643032	OK
ENSMUSG00000085051	ENSMUSG00000085051	-	11:94677564-94687664	0.0194494	0	0.10072	OK	0.026863	0	0.125707	OK	0	0	0	OK	0.803178	0	1.60698	OK	0	0	0	OK	0	0	0	OK
ENSMUSG00000085055	ENSMUSG00000085055	-	18:66045301-66319607	0.0685669	0	0.190762	OK	0.136979	0	0.329736	OK	0.0940523	0	0.285644	OK	0.712895	0.193855	1.23193	OK	0.156033	0	0.371545	OK	0.0556927	0	0.154556	OK
ENSMUSG00000085057	ENSMUSG00000085057	-	2:24420559-24486855	0.319392	0.0764505	0.562333	OK	0.437629	0.143104	0.732154	OK	0.484616	0.15797	0.811263	OK	0.527734	0.167682	0.887786	OK	0.472535	0.127935	0.817136	OK	0.141973	0.00405463	0.279891	OK
ENSMUSG00000085058	ENSMUSG00000085058	-	6:39462377-39557867	0.141286	0	0.432603	OK	0.140868	0	0.414344	OK	0.0119464	0	0.0728263	OK	0.143884	0	0.418297	OK	0.200211	0	0.570842	OK	0.0515695	0	0.154894	OK
ENSMUSG00000085071	ENSMUSG00000085071	-	2:139256875-139677714	0.0517393	0.0212529	0.0822257	OK	0.0149195	0	0.030009	OK	0.018261	0.00197313	0.0345489	OK	0.551147	0.316748	0.785545	OK	0.0686938	0.0240033	0.113384	OK	0.0231684	0.00649154	0.0398453	OK
ENSMUSG00000085088	ENSMUSG00000085088	-	11:75588096-75628804	3.95643	0	11.2389	OK	5.72502	0	16.7002	OK	5.59837	0	15.6627	OK	2.16833	0	7.51168	OK	10.3199	0	24.4646	OK	2.5661	0	7.53205	OK
ENSMUSG00000085101	ENSMUSG00000085101	-	4:145410244-145450888	0.102895	0	0.225394	OK	0.0265967	0	0.0941578	OK	0.0382234	0	0.117584	OK	1.15172	0.567421	1.73601	OK	0.153986	0	0.365808	OK	0.0457609	0	0.128124	OK
ENSMUSG00000085112	ENSMUSG00000085112	-	4:16164109-16266225	0.200158	0.0775325	0.322783	OK	0.146912	0.0461659	0.247659	OK	0.205692	0.0803272	0.331057	OK	0.929133	0.517489	1.34078	OK	0.317986	0.125625	0.510346	OK	0.181192	0.0734195	0.288964	OK
ENSMUSG00000085141	ENSMUSG00000085141	-	2:36202313-36212903	0.0123435	0	0.0606596	OK	0.00556105	0	0.029281	OK	0.00440419	0	0.02502	OK	1.14809	0.256231	2.03994	OK	0	0	0	OK	0	0	0	OK
ENSMUSG00000085147	ENSMUSG00000085147	-	4:89381956-89399880	0.129541	0	0.362747	OK	0.0650896	0	0.218416	OK	0.0945821	0	0.278796	OK	0.92879	0.292798	1.56478	OK	0.226778	0	0.665309	OK	0.0220123	0	0.096457	OK
ENSMUSG00000085148	ENSMUSG00000085148	-	11:75461538-75470899	5.68473	2.18271	9.18675	OK	6.82834	2.84039	10.8163	OK	10.345	5.03169	15.6583	OK	8.8566	3.92986	13.7833	OK	12.0391	5.93166	18.1466	OK	7.7148	3.5188	11.9108	OK
ENSMUSG00000085151	ENSMUSG00000085151	-	2:167103377-167240604	0	0	0	OK	0.130237	0	0.554072	OK	0.151503	0	0.625863	OK	0.782502	0	1.85224	OK	0	0	0	OK	0.0459291	0	0.298038	OK
ENSMUSG00000085154	ENSMUSG00000085154	-	11:103676848-103722832	0.408768	0	0.893751	OK	0.333224	0	0.710981	OK	0.324872	0	0.689886	OK	0.748072	0.137202	1.35894	OK	0.574862	0	1.15139	OK	0.375127	0.00752178	0.742732	OK
ENSMUSG00000085156	ENSMUSG00000085156	-	11:6525590-6528760	0.0163339	0	0.180298	OK	0.208935	0	0.888582	OK	0.133191	0	0.653211	OK	0.89887	0	2.52022	OK	0.0829314	0	0.57011	OK	0.0265528	0	0.234896	OK
ENSMUSG00000085169	ENSMUSG00000085169	-	16:91647505-91962915	1.13733	0	3.45423	OK	1.38772	0	3.98162	OK	1.56963	0	4.4825	OK	1.69357	0	4.60108	OK	2.38128	0	6.66808	OK	0.888632	0	2.61339	OK
ENSMUSG00000085179	ENSMUSG00000085179	-	4:152338650-152390194	0.166066	0	1.08994	OK	0	0	0	OK	0.235016	0	1.29316	OK	0	0	0	OK	0	0	0	OK	0	0	0	OK
ENSMUSG00000085184	ENSMUSG00000085184	-	1:172520800-172563717	0.243012	0	0.519629	OK	0.140844	0	0.3467	OK	0.0657278	0	0.208353	OK	0.519701	0.0557471	0.983655	OK	0.209734	0	0.489247	OK	0.239662	0	0.486578	OK
ENSMUSG00000085185	ENSMUSG00000085185	-	17:24163864-24221730	0.0861049	0	0.413831	OK	0.0440449	0	0.295108	OK	0.0286205	0	0.225195	OK	0.479296	0	1.44903	OK	0.202084	0	0.76406	OK	0.151775	0	0.569412	OK
ENSMUSG00000085194	ENSMUSG00000085194	-	7:81057599-81105612	0.133451	0	0.48013	OK	0.0228489	0	0.142604	OK	0.0115086	0	0.0966869	OK	0.438798	0	1.29936	OK	0.016385	0	0.162448	OK	0.0063239	0	0.0359272	OK
ENSMUSG00000085196	ENSMUSG00000085196	-	19:6268794-6276605	0.287945	0	0.797542	OK	0.403359	0	0.961799	OK	0.556085	0	1.19331	OK	0.615619	0	1.46521	OK	1.83483	0.440451	3.2292	OK	0.830141	0.0695198	1.59076	OK
ENSMUSG00000085198	ENSMUSG00000085198	-	2:159911772-159981288	0.0307736	0	0.105387	OK	0.00957072	0	0.0419238	OK	0.0360455	0	0.118008	OK	0.846976	0.36634	1.32761	OK	0.119092	0	0.343948	OK	0.0338193	0	0.106172	OK
ENSMUSG00000085204	ENSMUSG00000085204	-	13:111809140-111811039	0.210879	0	0.891066	OK	0.108165	0	0.581734	OK	0.361295	0	1.35473	OK	0	0	0	OK	1.00663	0	2.46604	OK	0	0	0	OK
ENSMUSG00000085214	ENSMUSG00000085214	-	7:45567794-45589710	4.54759	1.95535	7.13983	OK	4.23486	1.75366	6.71606	OK	7.53223	3.65387	11.4106	OK	9.57686	4.47952	14.6742	OK	10.3757	4.7939	15.9576	OK	4.17344	1.77417	6.57272	OK
ENSMUSG00000085218	ENSMUSG00000085218	-	2:106642913-106650364	0.0115164	0	0.0593295	OK	0	0	0	OK	0	0	0	OK	1.02386	0	2.05373	OK	0.0168923	0	0.0861485	OK	0.0315245	0	0.138025	OK
ENSMUSG00000085236	ENSMUSG00000085236	-	7:84689639-84776549	0.138955	0.0384568	0.239454	OK	0.113728	0.0202006	0.207256	OK	0.123102	0.0286975	0.217507	OK	0.702555	0.37011	1.035	OK	0.19351	0.0453991	0.341621	OK	0.0953464	0.0209032	0.16979	OK
ENSMUSG00000085241	ENSMUSG00000085241	-	4:132331918-132353686	0.191467	0	0.816307	OK	0.46968	0	1.42924	OK	0.742894	0	2.05581	OK	0.724035	0	2.0881	OK	0.798219	0	2.44994	OK	0.524305	0	1.52266	OK
ENSMUSG00000085262	ENSMUSG00000085262	-	11:97041559-97068904	0	0	0	OK	0.442457	0	2.08892	OK	0	0	0	OK	2.10161	0	5.73114	OK	2.69579	0	7.47186	OK	0.607631	0	2.54313	OK
ENSMUSG00000085274	ENSMUSG00000085274	-	2:165784151-165899016	0	0	0	OK	0	0	0	OK	0.70244	0	3.30901	OK	0	0	0	OK	0	0	0	OK	0	0	0	OK
ENSMUSG00000085282	ENSMUSG00000085282	-	10:105187662-105583874	0.114465	0	0.429354	OK	0.189395	0	0.634864	OK	0.225661	0	0.718974	OK	0.205026	0	0.703995	OK	0	0	0	OK	0.00735752	0	0.0910273	OK
ENSMUSG00000085314	ENSMUSG00000085314	-	X:100729872-100740929	0	0	0	OK	0	0	0	OK	0.0716379	0	0.421698	OK	3.42237	0.616278	6.22846	OK	0	0	0	OK	0.0189417	0	0.187478	OK
ENSMUSG00000085315	ENSMUSG00000085315	-	2:52425011-52676831	0.199892	0	0.553853	OK	0.0873362	0	0.337793	OK	0.0642327	0	0.26865	OK	0	0	0	OK	0.148125	0	0.531991	OK	0.00347963	0	0.0416835	OK
ENSMUSG00000085322	ENSMUSG00000085322	-	2:168748331-168768108	0	0	0	OK	0	0	0	OK	0.215044	0	0.904508	OK	0	0	0	OK	0	0	0	OK	0	0	0	OK
ENSMUSG00000085334	ENSMUSG00000085334	-	4:127021323-127061152	2.23621	0.270196	4.20222	OK	2.18484	0.0240731	4.34561	OK	3.35273	0.632345	6.07311	OK	2.74957	0.330723	5.16841	OK	5.59226	0.637418	10.5471	OK	2.4969	0.2389	4.7549	OK
ENSMUSG00000085335	ENSMUSG00000085335	-	2:83724396-83806916	0.727977	0	1.55916	OK	0.767478	0	1.65276	OK	1.18844	0.141955	2.23493	OK	1.5589	0.186035	2.93176	OK	1.93324	0.467895	3.39858	OK	0.514305	0.0150914	1.01352	OK
ENSMUSG00000085336	ENSMUSG00000085336	-	11:117426177-117438866	0.0777364	0	0.269048	OK	0.0107461	0	0.0527554	OK	0	0	0	OK	0.13664	0	0.422155	OK	0.00813553	0	0.04149	OK	0.00396611	0	0.0225322	OK
ENSMUSG00000085337	ENSMUSG00000085337	-	16:91611467-91646952	0.200588	0	0.563526	OK	0.0829411	0	0.291639	OK	0.0748379	0	0.268355	OK	0.105725	0	0.351449	OK	0.292297	0	0.833994	OK	0.0279537	0	0.149917	OK
ENSMUSG00000085379	ENSMUSG00000085379	-	11:58954684-58978050	1.6678	0.467435	2.86816	OK	0.971634	0.102036	1.84123	OK	1.26932	0.279411	2.25923	OK	1.44101	0.249449	2.63258	OK	1.81452	0.388874	3.24017	OK	1.39716	0.408984	2.38534	OK
ENSMUSG00000085385	ENSMUSG00000085385	-	2:158353699-158361580	0.475275	0	1.12997	OK	0	0	0	OK	0.361339	0	0.941064	OK	0	0	0	OK	0	0	0	OK	0.207094	0	0.615922	OK
ENSMUSG00000085386	ENSMUSG00000085386	-	2:66270777-66440840	0	0	0	OK	0.0429443	0	0.18173	OK	0.00349381	0	0.0198482	OK	0.102937	0	0.348391	OK	0.11518	0	0.415196	OK	0.0130034	0	0.0605208	OK
ENSMUSG00000085396	ENSMUSG00000085396	-	X:50555743-50635321	0.712351	0.336045	1.08866	OK	0.672568	0.295762	1.04937	OK	0.686942	0.287005	1.08688	OK	1.10771	0.558431	1.657	OK	0.991417	0.388472	1.59436	OK	0.638076	0.266278	1.00987	OK
ENSMUSG00000085398	ENSMUSG00000085398	-	16:91044655-91095122	0.562582	0.0206295	1.10453	OK	0.171827	0	0.478661	OK	0.473436	0	0.953239	OK	0.816725	0.092353	1.5411	OK	0.425622	0	1.0178	OK	0.406325	0.00609337	0.806556	OK
ENSMUSG00000085399	ENSMUSG00000085399	-	4:114909256-114921967	0.207294	0	0.617256	OK	0.057402	0	0.2121	OK	0.084592	0	0.282666	OK	1.31884	0.429715	2.20797	OK	0.237456	0	0.662892	OK	0.0323819	0	0.129894	OK
ENSMUSG00000085407	ENSMUSG00000085407	-	7:109279222-109444893	0	0	0	OK	0	0	0	OK	0	0	0	OK	0.0525821	0	0.306151	OK	0	0	0	OK	0	0	0	OK
ENSMUSG00000085408	ENSMUSG00000085408	-	4:116557657-116600266	1.00204	0	3.13526	OK	1.05298	0	3.11919	OK	1.13801	0	3.22785	OK	0.455414	0	1.35088	OK	2.27459	0	5.18641	OK	1.06198	0	2.53262	OK
ENSMUSG00000085415	ENSMUSG00000085415	-	11:23558057-23558842	6.79017	0	16.1979	OK	5.45899	0	13.0836	OK	7.56915	0	16.2469	OK	0.316599	0	1.48298	OK	9.09167	0	21.7278	OK	2.53862	0	7.73504	OK
ENSMUSG00000085445	ENSMUSG00000085445	-	8:41218138-41220894	0.0982224	0	0.531507	OK	0.0827179	0	0.448528	OK	1.05725e-05	0	0.0425154	OK	0	0	0	OK	1.46867e-05	0	0.055584	OK	0	0	0	OK
ENSMUSG00000085492	ENSMUSG00000085492	-	17:71526895-71598755	0.17895	0.0182747	0.339625	OK	0.280123	0.0678264	0.492419	OK	0.217371	0.0352409	0.399501	OK	1.12626	0.537254	1.71527	OK	0.283855	0.0276258	0.540084	OK	0.149633	0.024973	0.274294	OK
ENSMUSG00000085498	ENSMUSG00000085498	-	2:129297369-129309972	0.1101	0	0.380744	OK	0.0559639	0	0.234152	OK	0.0235426	0	0.127251	OK	0.0997023	0	0.373255	OK	0.103972	0	0.396426	OK	0.119398	0	0.367615	OK
ENSMUSG00000085500	ENSMUSG00000085500	-	14:44851234-45006900	0.0952929	0.021968	0.168618	OK	0.096392	0.0213796	0.171404	OK	0.0645373	0.00521048	0.123864	OK	0.656705	0.337852	0.975558	OK	0.130362	0.0231438	0.23758	OK	0.0264816	0	0.0614091	OK
ENSMUSG00000085508	ENSMUSG00000085508	-	2:113327735-113716767	0.344322	0	1.31776	OK	0.344439	0	1.48137	OK	0.211222	0	1.1715	OK	1.17478	0	3.48374	OK	0.581258	0	2.54047	OK	0.183328	0	0.809815	OK
ENSMUSG00000085543	ENSMUSG00000085543	-	2:26445695-26516663	0	0	0	OK	0	0	0	OK	0.102563	0	1.00865	OK	0	0	0	OK	0	0	0	OK	0	0	0	OK
ENSMUSG00000085555	ENSMUSG00000085555	-	14:122470283-122475199	0	0	0	OK	0	0	0	OK	0	0	0	OK	0.35944	0	1.03733	OK	0	0	0	OK	0	0	0	OK
ENSMUSG00000085556	ENSMUSG00000085556	-	X:135119960-135152596	0.0557093	0	0.166554	OK	0.0102743	0	0.0456061	OK	0	0	0	OK	0.513009	0.144052	0.881966	OK	0.0086818	0	0.0413771	OK	0.0136299	0	0.0557204	OK
ENSMUSG00000085558	ENSMUSG00000085558	-	4:9770584-9823411	0.0858769	0	0.182088	OK	0.027456	0	0.0866548	OK	0.0298892	0	0.0894093	OK	0.837523	0.41544	1.25961	OK	0.0970465	0	0.227329	OK	0.055077	0	0.132294	OK
ENSMUSG00000085560	ENSMUSG00000085560	-	7:96171245-97064758	0.0385144	0	0.114128	OK	0.00581456	0	0.0351766	OK	0.0245151	0	0.0840925	OK	0.533352	0.148623	0.91808	OK	0.0338954	0	0.116956	OK	0.00941576	0	0.0426015	OK
ENSMUSG00000085564	ENSMUSG00000085564	-	11:50599297-50807573	0	0	0	OK	0.073421	0	0.431672	OK	0.0754374	0	0.451842	OK	0.0634472	0	0.428659	OK	0	0	0	OK	0	0	0	OK
ENSMUSG00000085566	ENSMUSG00000085566	-	2:130706199-130906406	1.19359	0.336359	2.05082	OK	1.03346	0.24638	1.82054	OK	0.963051	0.178355	1.74775	OK	1.23639	0.34334	2.12944	OK	2.33407	0.754906	3.91323	OK	0.810534	0.185921	1.43515	OK
ENSMUSG00000085568	ENSMUSG00000085568	-	X:102252521-102505359	0.458125	0.232149	0.6841	OK	0.382623	0.183052	0.582194	OK	0.40836	0.206604	0.610116	OK	1.23247	0.696158	1.76879	OK	0.729244	0.380594	1.07789	OK	0.281615	0.133835	0.429394	OK
ENSMUSG00000085569	ENSMUSG00000085569	-	4:89100663-89128226	0.0348065	0	0.120443	OK	0.00734567	0	0.0342017	OK	0.0199712	0	0.0782441	OK	0.807186	0.317196	1.29718	OK	0.0175228	0	0.0760659	OK	0.0187746	0	0.0713593	OK
ENSMUSG00000085586	ENSMUSG00000085586	-	11:97644183-97660367	1.40807	0.610371	2.20578	OK	1.26399	0.522941	2.00503	OK	1.0776	0.413091	1.7421	OK	1.41653	0.57421	2.25885	OK	2.19024	1.00828	3.3722	OK	0.835746	0.366502	1.30499	OK
ENSMUSG00000085596	ENSMUSG00000085596	-	2:167553313-167690418	0.287755	0.0534599	0.522051	OK	0.10694	0	0.255106	OK	0.162975	0	0.326205	OK	0.717684	0.211591	1.22378	OK	0.142426	0	0.308458	OK	0.154808	0.000274959	0.309342	OK
ENSMUSG00000085609	ENSMUSG00000085609	-	11:75172559-75191241	0.385576	0	1.07424	OK	1.53973	0.12709	2.95238	OK	1.33295	0.00705062	2.65884	OK	1.76492	0.204748	3.3251	OK	3.16498	1.21185	5.11811	OK	2.466	0.913615	4.01839	OK
ENSMUSG00000085614	ENSMUSG00000085614	-	4:11966564-11994280	0.315887	0.0523203	0.579454	OK	0.151398	0	0.365088	OK	0.191034	0	0.413378	OK	0.637283	0.205725	1.06884	OK	0.0747997	0	0.236022	OK	0.1003	0	0.24288	OK
ENSMUSG00000085615	ENSMUSG00000085615	-	14:122103429-122106974	1.2649e-05	0	0.0337651	OK	1.34279	0	2.88702	OK	1.20152	0	2.60795	OK	0	0	0	OK	0	0	0	OK	1.04665	0	2.21426	OK
ENSMUSG00000085626	ENSMUSG00000085626	-	4:119203569-119232712	0	0	0	OK	0	0	0	OK	0	0	0	OK	0	0	0	OK	0	0	0	OK	0	0	0	OK
ENSMUSG00000085636	ENSMUSG00000085636	-	11:120103959-120152341	0	0	0	OK	0.436226	0	2.41989	OK	0	0	0	OK	0	0	0	OK	0	0	0	OK	0	0	0	OK
ENSMUSG00000085652	ENSMUSG00000085652	-	11:11642202-11772926	0.0515913	0	0.143927	OK	0.0188948	0	0.074856	OK	0.0311102	0	0.100257	OK	0.503293	0.162085	0.844501	OK	0.0423277	0	0.137992	OK	0.0228014	0	0.0758915	OK
ENSMUSG00000085664	ENSMUSG00000085664	-	12:33147692-33394760	0.355912	0.0169814	0.694842	OK	0.389185	0.0334776	0.744892	OK	0.283566	0	0.579681	OK	0.971131	0.265661	1.6766	OK	0.532447	0.0119934	1.0529	OK	0.228576	0	0.492325	OK
ENSMUSG00000085665	ENSMUSG00000085665	-	11:23067997-23075574	0.0485695	0	0.205229	OK	0.0666376	0	0.270727	OK	0.0169804	0	0.0836578	OK	0.159137	0	0.534224	OK	0.0279961	0	0.210178	OK	0	0	0	OK
ENSMUSG00000085667	ENSMUSG00000085667	-	4:131873616-131920029	0.157118	0	0.457158	OK	0.142142	0	0.433772	OK	0.203388	0	0.571652	OK	0.831736	0	1.81304	OK	0.218132	0	0.621474	OK	0.31041	0	0.748013	OK
ENSMUSG00000085669	ENSMUSG00000085669	-	X:73793358-73824969	0.39651	0	1.35579	OK	0.455629	0	1.55319	OK	0.0549612	0	0.419669	OK	1.42576	0	3.49298	OK	0.341035	0	1.37128	OK	0.645347	0	1.79408	OK
ENSMUSG00000085678	ENSMUSG00000085678	-	8:109868541-109944671	1.41457	0	4.07101	OK	1.86016	0	4.40918	OK	1.80988	0	4.99287	OK	2.66922	0	6.25237	OK	4.03029	0	9.59254	OK	1.85941	0	4.04002	OK
ENSMUSG00000085684	ENSMUSG00000085684	-	11:33629338-34098554	0.406641	0.204705	0.608577	OK	0.349588	0.163003	0.536174	OK	0.326343	0.154814	0.497871	OK	1.22146	0.678355	1.76456	OK	0.674465	0.343761	1.00517	OK	0.298603	0.136737	0.460468	OK
ENSMUSG00000085687	ENSMUSG00000085687	-	10:4401914-4432388	0.561441	0.04545	1.07743	OK	0.455327	0	0.952313	OK	0.690941	0.111039	1.27084	OK	0.947389	0.209282	1.6855	OK	1.8291	0.563194	3.095	OK	0.620418	0.105362	1.13547	OK
ENSMUSG00000085704	ENSMUSG00000085704	-	2:179912151-179979013	0.199686	0	0.882485	OK	0.323569	0	1.27829	OK	0	0	0	OK	0	0	0	OK	0	0	0	OK	0.0700553	0	0.423272	OK
ENSMUSG00000085705	ENSMUSG00000085705	-	17:13482552-13906150	1.44455	0	3.93949	OK	0.929473	0	2.96455	OK	1.50126	0	4.32927	OK	2.16642	0	5.93495	OK	3.46128	0	10.005	OK	0.361958	0	1.28495	OK
ENSMUSG00000085710	ENSMUSG00000085710	-	4:97568132-98118874	0	0	0	OK	0	0	0	OK	0	0	0	OK	0	0	0	OK	0	0	0	OK	0	0	0	OK
ENSMUSG00000085741	ENSMUSG00000085741	-	2:156840006-156862963	0.469683	0.0721836	0.867182	OK	0.588568	0.137173	1.03996	OK	0.659899	0.185437	1.13436	OK	0.573558	0.0522948	1.09482	OK	0.778908	0.147604	1.41021	OK	0.260385	0.03738	0.48339	OK
ENSMUSG00000085743	ENSMUSG00000085743	-	11:18845850-18874309	0.0747303	0	0.205719	OK	0.0809415	0	0.220843	OK	0.0179613	0	0.0714729	OK	0.593703	0.18997	0.997437	OK	0.00891642	0	0.0472602	OK	0.0547393	0	0.156672	OK
ENSMUSG00000085766	ENSMUSG00000085766	-	2:27882924-28039514	0.228734	0	0.961411	OK	0	0	0	OK	0	0	0	OK	0	0	0	OK	0	0	0	OK	0	0	0	OK
ENSMUSG00000085788	ENSMUSG00000085788	-	13:21421274-21453730	0	0	0	OK	0	0	0	OK	0.142429	0	0.628809	OK	1.20162	0	2.81894	OK	0	0	0	OK	0	0	0	OK
ENSMUSG00000085800	ENSMUSG00000085800	-	18:57354732-57731065	0	0	0	OK	0	0	0	OK	0	0	0	OK	0	0	0	OK	0	0	0	OK	0	0	0	OK
ENSMUSG00000085824	ENSMUSG00000085824	-	4:34893778-34911481	0.11013	0	0.427149	OK	0	0	0	OK	0.0157515	0	0.0796052	OK	0	0	0	OK	0	0	0	OK	0.0144534	0	0.0730477	OK
ENSMUSG00000085835	ENSMUSG00000085835	-	4:95464723-95487401	0.088656	0	0.508003	OK	0.0714515	0	0.451668	OK	0	0	0	OK	0	0	0	OK	0.474793	0	1.68932	OK	0	0	0	OK
ENSMUSG00000085860	ENSMUSG00000085860	-	11:97598510-97622893	0.0208187	0	0.081917	OK	0.00623723	0	0.0296998	OK	0.00952197	0	0.0427439	OK	0.717114	0.236103	1.19813	OK	0.0209302	0	0.0873989	OK	0.00622134	0	0.0289557	OK
ENSMUSG00000085862	ENSMUSG00000085862	-	2:50296809-50433967	0.112536	0.0357456	0.189327	OK	0.0988825	0.0282991	0.169466	OK	0.0904221	0.0257549	0.155089	OK	0.657593	0.360052	0.955133	OK	0.212697	0.0807856	0.344609	OK	0.0707716	0.0197891	0.121754	OK
ENSMUSG00000085876	ENSMUSG00000085876	-	4:45762376-45764223	0	0	0	OK	0	0	0	OK	0.20916	0	0.897852	OK	0	0	0	OK	1.04491	0	3.42155	OK	0	0	0	OK
ENSMUSG00000085882	ENSMUSG00000085882	-	11:59199835-59202385	0.0302384	0	0.299892	OK	0.354867	0	1.32603	OK	0.175288	0	0.837829	OK	0	0	0	OK	0	0	0	OK	0	0	0	OK
ENSMUSG00000085884	ENSMUSG00000085884	-	16:95992091-96082526	1.31358	0	4.38157	OK	1.49401	0	4.85933	OK	0.628591	0	3.16954	OK	0	0	0	OK	0	0	0	OK	1.60742	0	5.86903	OK
ENSMUSG00000085885	ENSMUSG00000085885	-	4:24960789-25281821	0.127926	0.055066	0.200786	OK	0.0822524	0.0264439	0.138061	OK	0.0829562	0.0293074	0.136605	OK	0.665216	0.357536	0.972896	OK	0.235595	0.11247	0.35872	OK	0.0868039	0.0358403	0.137767	OK
ENSMUSG00000085891	ENSMUSG00000085891	-	X:12762277-12821492	0.166966	0.0388112	0.295121	OK	0.0486162	0	0.141809	OK	0.0558913	0	0.130216	OK	0.518421	0.226977	0.809866	OK	0.20159	0.0176463	0.385535	OK	0.0347159	0	0.0848941	OK
ENSMUSG00000085894	ENSMUSG00000085894	-	1:39547569-39577405	0.277343	0	1.03137	OK	0.218114	0	0.926559	OK	0.293234	0	1.0408	OK	0	0	0	OK	0.26218	0	1.12264	OK	0.0109027	0	0.120793	OK
ENSMUSG00000085895	ENSMUSG00000085895	-	4:118971296-118999458	0.0831838	0	0.233909	OK	0.0594858	0	0.17624	OK	0.0534163	0	0.160292	OK	0.411612	0.0942419	0.728981	OK	0.0851739	0	0.249515	OK	0.0206335	0	0.0740085	OK
ENSMUSG00000085918	ENSMUSG00000085918	-	4:140810992-140845778	0	0	0	OK	0	0	0	OK	0	0	0	OK	0.737915	0	1.59532	OK	0	0	0	OK	0	0	0	OK
ENSMUSG00000085926	ENSMUSG00000085926	-	11:67002085-67011625	0.0856987	0	0.327431	OK	0.0237017	0	0.128389	OK	0.013677	0	0.0673829	OK	0.499589	0	1.20832	OK	0.159251	0	0.530149	OK	0.0194486	0	0.0905186	OK
ENSMUSG00000085927	ENSMUSG00000085927	-	7:55962530-56019954	0.346434	0	2.68952	OK	0.661063	0	3.98487	OK	0	0	0	OK	0	0	0	OK	0	0	0	OK	0	0	0	OK
ENSMUSG00000085929	ENSMUSG00000085929	-	2:27540425-27543362	0.395722	0	1.33814	OK	0.120086	0	0.646145	OK	0.0819189	0	0.498639	OK	0	0	0	OK	0.409475	0	1.48442	OK	0.210712	0	0.836614	OK
ENSMUSG00000085936	ENSMUSG00000085936	-	13:28460033-28885620	0.0972222	0.0486515	0.145793	OK	0.0733503	0.0335319	0.113169	OK	0.0470112	0.0184879	0.0755345	OK	0.605068	0.342943	0.867192	OK	0.145863	0.0737857	0.217941	OK	0.051587	0.0228138	0.0803602	OK
ENSMUSG00000085944	ENSMUSG00000085944	-	11:98348403-98358283	2.25901	0	5.30069	OK	2.21082	0	5.26431	OK	2.1133	0	4.78242	OK	3.21931	0.331391	6.10724	OK	4.16146	0.131464	8.19146	OK	2.46199	0	5.20659	OK
ENSMUSG00000085945	ENSMUSG00000085945	-	7:112613467-112906807	0.0889622	0	0.213921	OK	0.0609029	0	0.174025	OK	0.0390245	0	0.1218	OK	0.826545	0.319384	1.33371	OK	0.0898298	0	0.254196	OK	0.0316749	0	0.0953421	OK
ENSMUSG00000085955	ENSMUSG00000085955	-	11:98682553-98695979	0	0	0	OK	0	0	0	OK	0.791456	0	6.7345	OK	0	0	0	OK	0	0	0	OK	0	0	0	OK
ENSMUSG00000085956	ENSMUSG00000085956	-	3:95015624-95020138	0.276253	0	0.911714	OK	0.404079	0	1.1996	OK	0.307678	0	0.990994	OK	0.953076	0	2.2887	OK	0.179432	0	0.724466	OK	0.809012	0	1.91776	OK
ENSMUSG00000085971	ENSMUSG00000085971	-	5:148871583-149015813	0.00725814	0	0.0548448	OK	0.0310571	0	0.126473	OK	0.0451982	0	0.157349	OK	0.107479	0	0.338884	OK	0.0970657	0	0.284649	OK	0.0337798	0	0.129905	OK
ENSMUSG00000085982	ENSMUSG00000085982	-	X:153037628-153072915	0.0715592	0	0.20262	OK	0.00953728	0	0.0417773	OK	0.00380737	0	0.0187578	OK	0.635173	0.236257	1.03409	OK	0.0273543	0	0.104297	OK	0.0282888	0	0.0949105	OK
ENSMUSG00000085984	ENSMUSG00000085984	-	14:66295333-66311424	0	0	0	OK	0	0	0	OK	0	0	0	OK	0	0	0	OK	0	0	0	OK	0	0	0	OK
ENSMUSG00000085990	ENSMUSG00000085990	-	4:46489247-46602202	10.4844	0	30.959	OK	13.7407	0	38.2204	OK	15.0373	0	41.0728	OK	20.6183	0	48.9711	OK	5.86456	0	20.7029	OK	5.68803	0	18.8869	OK
ENSMUSG00000085995	ENSMUSG00000085995	-	7:48866428-48886608	0.12225	0	0.408955	OK	0.187049	0	0.566684	OK	0.164881	0	0.485728	OK	0.665179	0	1.42391	OK	0	0	0	OK	0.27285	0	0.734875	OK
ENSMUSG00000085996	ENSMUSG00000085996	-	4:4133530-4188703	0.0756469	0	0.180895	OK	0.0283592	0	0.0889789	OK	0.0215573	0	0.0736277	OK	0.857561	0.416441	1.29868	OK	0.0884278	0	0.263405	OK	0.0481757	0	0.114953	OK
ENSMUSG00000085998	ENSMUSG00000085998	-	X:53695854-53716772	0.0559781	0	0.191591	OK	0.0419905	0	0.147352	OK	0.0328307	0	0.125741	OK	0.571911	0.099141	1.04468	OK	0.0668932	0	0.244541	OK	0.0456452	0	0.152488	OK
ENSMUSG00000086001	ENSMUSG00000086001	-	2:34893756-34916014	0	0	0	OK	0	0	0	OK	0	0	0	OK	0	0	0	OK	0	0	0	OK	0	0	0	OK
ENSMUSG00000086003	ENSMUSG00000086003	-	11:94133484-94155776	0.0959717	0	0.265316	OK	0.0991975	0	0.272456	OK	0.122317	0	0.301318	OK	0.877037	0.316202	1.43787	OK	0.133134	0	0.380414	OK	0.125909	0	0.272803	OK
ENSMUSG00000086015	ENSMUSG00000086015	-	11:95858161-95861044	0.260198	0	1.06805	OK	0.469043	0	1.68721	OK	0.310261	0	1.18221	OK	0	0	0	OK	0.285137	0	1.08718	OK	0.465533	0	1.40794	OK
ENSMUSG00000086031	ENSMUSG00000086031	-	11:100401507-100402252	0.346823	0	1.63919	OK	0	0	0	OK	0	0	0	OK	0	0	0	OK	3.10897	0	9.98509	OK	0	0	0	OK
ENSMUSG00000086034	ENSMUSG00000086034	-	X:162735077-162736613	0	0	0	OK	0	0	0	OK	0	0	0	OK	1.82954	0	5.36135	OK	0	0	0	OK	0	0	0	OK
ENSMUSG00000086035	ENSMUSG00000086035	-	4:89421847-89463487	0.189273	0.0170313	0.361515	OK	0.217299	0.0357208	0.398877	OK	0.268643	0.0644113	0.472874	OK	1.04527	0.506773	1.58376	OK	0.447137	0.12361	0.770664	OK	0.107128	0	0.231105	OK
ENSMUSG00000086058	ENSMUSG00000086058	-	11:82910549-82962941	0.148326	0	0.492499	OK	0.0795782	0	0.31036	OK	0.0854247	0	0.334725	OK	0.99696	0	2.01009	OK	0.115966	0	0.381103	OK	0.133286	0	0.4393	OK
ENSMUSG00000086108	ENSMUSG00000086108	-	7:130162450-133124354	0.146515	0	11.4418	OK	0.167688	0	14.401	OK	0.774211	0	26.938	OK	0	0	0	OK	0.485533	0	11.5459	OK	0.328904	0	8.05795	OK
ENSMUSG00000086118	ENSMUSG00000086118	-	2:156609205-156613422	0	0	0	OK	0	0	0	OK	0	0	0	OK	0	0	0	OK	0	0	0	OK	0	0	0	OK
ENSMUSG00000086127	ENSMUSG00000086127	-	4:33303568-33310137	0.0358159	0	0.178029	OK	0.0106204	0	0.075207	OK	0	0	0	OK	0.327094	0	0.928163	OK	0.254768	0	0.834239	OK	0.00905611	0	0.0538209	OK
ENSMUSG00000086132	ENSMUSG00000086132	-	2:70038910-70429198	0	0	0	OK	0	0	0	OK	0	0	0	OK	0	0	0	OK	0	0	0	OK	0.0540075	0	0.251364	OK
ENSMUSG00000086134	ENSMUSG00000086134	-	8:25513653-25575714	0.269824	0	0.740883	OK	0.0897478	0	0.358279	OK	0.1216	0	0.43523	OK	0.713246	0	1.51857	OK	0	0	0	OK	0.342219	0	0.955618	OK
ENSMUSG00000086157	ENSMUSG00000086157	-	X:39870499-40475561	0.0717714	0.0361517	0.107391	OK	0.0273609	0.00880612	0.0459157	OK	0.0318492	0.0120068	0.0516916	OK	0.655983	0.372979	0.938988	OK	0.0880709	0.0416107	0.134531	OK	0.0286923	0.0109897	0.046395	OK
ENSMUSG00000086173	ENSMUSG00000086173	-	X:52742502-52744960	0	0	0	OK	0	0	0	OK	0	0	0	OK	0	0	0	OK	0	0	0	OK	0	0	0	OK
ENSMUSG00000086206	ENSMUSG00000086206	-	2:91184060-91202834	0.399812	0	1.16079	OK	0.347368	0	0.97341	OK	0.225437	0	0.721163	OK	0.552172	0	1.58829	OK	0.536215	0	1.54193	OK	0.251281	0	0.708281	OK
ENSMUSG00000086213	ENSMUSG00000086213	-	19:12545739-12596566	0.0551633	0	0.231078	OK	0.0648842	0	0.264382	OK	0.00548108	0	0.0633517	OK	0.298067	0	0.700755	OK	0.0202995	0	0.146725	OK	0.240055	0	0.655803	OK
ENSMUSG00000086234	ENSMUSG00000086234	-	5:73998452-74068431	0.437992	0	1.08237	OK	0.27929	0	0.769302	OK	0.157442	0	0.518813	OK	0.471052	0	1.33672	OK	0.131692	0	0.517925	OK	0.32889	0	0.951526	OK
ENSMUSG00000086236	ENSMUSG00000086236	-	9:103423577-103761837	0.49638	0.175533	0.817228	OK	0.453963	0.15713	0.750796	OK	0.377129	0.117495	0.636762	OK	1.04374	0.449448	1.63804	OK	0.690099	0.242501	1.1377	OK	0.247183	0.0585184	0.435848	OK
ENSMUSG00000086245	ENSMUSG00000086245	-	11:48825345-48853493	1.03455	0.0970738	1.97202	OK	0.436888	0	1.01417	OK	0.777528	0.00917113	1.54589	OK	1.69167	0.409451	2.9739	OK	0.303941	0	0.847686	OK	0.110746	0	0.379901	OK
ENSMUSG00000086247	ENSMUSG00000086247	-	5:110135841-110176504	0.704749	0.0507888	1.35871	OK	0.502625	0.00826386	0.996985	OK	0.947255	0.213356	1.68115	OK	1.5059	0.422938	2.58886	OK	1.18146	0.10433	2.25859	OK	0.570334	0.0539148	1.08675	OK
ENSMUSG00000086248	ENSMUSG00000086248	-	9:95618910-95698096	0	0	0	OK	0	0	0	OK	0	0	0	OK	0	0	0	OK	0	0	0	OK	0	0	0	OK
ENSMUSG00000086249	ENSMUSG00000086249	-	4:106241215-106290026	0.056435	0	0.165229	OK	0.0252588	0	0.0834285	OK	0.0086727	0	0.0357032	OK	0.695102	0.310989	1.07922	OK	0.0773232	0	0.222577	OK	0.0306907	0	0.0870423	OK
ENSMUSG00000086253	ENSMUSG00000086253	-	4:60502840-60521169	0.0564107	0	0.193363	OK	0.0126472	0	0.0578814	OK	0.00930695	0	0.0443178	OK	0.683822	0.160581	1.20706	OK	0.0852165	0	0.295165	OK	0.00655131	0	0.0315915	OK
ENSMUSG00000086264	ENSMUSG00000086264	-	1:136126177-136131183	0.489679	0	1.39844	OK	0.736685	0	1.77847	OK	1.14225	0	2.29721	OK	0.922129	0	2.23896	OK	0.624847	0	1.72696	OK	0.261182	0	0.81661	OK
ENSMUSG00000086289	ENSMUSG00000086289	-	8:25025450-25102194	0	0	0	OK	0	0	0	OK	0	0	0	OK	0	0	0	OK	0	0	0	OK	0	0	0	OK
ENSMUSG00000086329	ENSMUSG00000086329	-	2:131262494-131352892	5.06041	0	14.6399	OK	5.6242	0	14.9077	OK	0	0	0	OK	8.65909	0	20.8075	OK	9.30621	0	23.5532	OK	2.48254	0	7.21124	OK
ENSMUSG00000086330	ENSMUSG00000086330	-	11:59661304-59780860	0.756861	0	1.77876	OK	0.725841	0	1.74771	OK	0.612937	0	1.78041	OK	1.41379	0	3.04545	OK	1.38456	0	3.27229	OK	0.809349	0	2.31209	OK
ENSMUSG00000086338	ENSMUSG00000086338	-	2:86872773-86874802	0	0	0	OK	0	0	0	OK	0	0	0	OK	0	0	0	OK	0	0	0	OK	0	0	0	OK
ENSMUSG00000086340	ENSMUSG00000086340	-	2:18054192-18392830	0	0	0	OK	0.114554	0	1.02343	OK	0.0610882	0	0.663374	OK	0	0	0	OK	0.298944	0	1.83514	OK	0.0228143	0	0.339757	OK
ENSMUSG00000086358	ENSMUSG00000086358	-	2:13271600-13491813	2.04647	0	5.97578	OK	2.07322	0	4.41319	OK	4.10852	0	9.48082	OK	3.57016	0	8.63068	OK	5.59921	0	11.8316	OK	2.62234	0	6.27158	OK
ENSMUSG00000086378	ENSMUSG00000086378	-	2:88252958-88258673	0	0	0	OK	0	0	0	OK	0	0	0	OK	0.873475	0	2.15759	OK	0	0	0	OK	0	0	0	OK
ENSMUSG00000086390	ENSMUSG00000086390	-	8:106059602-106138525	2.27321	0	6.36052	OK	2.21984	0	6.27853	OK	1.87317	0	5.48402	OK	0.778314	0	2.72587	OK	1.6321	0	4.82832	OK	2.23097	0	6.14948	OK
ENSMUSG00000086396	ENSMUSG00000086396	-	2:57181830-57188257	0.0172346	0	0.122508	OK	0.0504297	0	0.220903	OK	0.0204612	0	0.100806	OK	0.794683	0	1.927	OK	0.116797	0	0.471472	OK	0.0194794	0	0.0939328	OK
ENSMUSG00000086404	ENSMUSG00000086404	-	X:8097086-8106701	0.114291	0	0.379905	OK	0.00959215	0	0.0873869	OK	0.0181644	0	0.121161	OK	1.963	0.645732	3.28027	OK	0.0245902	0	0.117196	OK	0.0187252	0	0.103159	OK
ENSMUSG00000086407	ENSMUSG00000086407	-	2:150583079-150610254	0	0	0	OK	0.146533	0	0.653493	OK	0.0680894	0	0.391628	OK	0	0	0	OK	0	0	0	OK	0.173293	0	0.628643	OK
ENSMUSG00000086427	ENSMUSG00000086427	-	6:52242105-52249799	0	0	0	OK	0	0	0	OK	0	0	0	OK	0	0	0	OK	0	0	0	OK	0	0	0	OK
ENSMUSG00000086443	ENSMUSG00000086443	-	4:122961308-122963475	0.354799	0	1.32141	OK	3.09776e-06	0	0.0593971	OK	2.59449e-06	0	0.0547901	OK	0	0	0	OK	0	0	0	OK	0.64832	0	1.9215	OK
ENSMUSG00000086448	ENSMUSG00000086448	-	13:24905592-24941417	0	0	0	OK	0.704621	0	2.04496	OK	0.303259	0	0.953088	OK	0	0	0	OK	0	0	0	OK	0.448223	0	1.28734	OK
ENSMUSG00000086451	ENSMUSG00000086451	-	8:77610859-77768970	0.145971	0.055787	0.236155	OK	0.102687	0.0289469	0.176427	OK	0.127619	0.0496108	0.205628	OK	0.762988	0.429766	1.09621	OK	0.247879	0.106944	0.388814	OK	0.0907958	0.0324836	0.149108	OK
ENSMUSG00000086454	ENSMUSG00000086454	-	2:104559162-104571429	0.00357354	0	0.0284917	OK	0.00229443	0	0.012081	OK	0.031141	0	0.130984	OK	0.475041	0	1.00045	OK	0.153413	0	0.492718	OK	0.0649283	0	0.229075	OK
ENSMUSG00000086459	ENSMUSG00000086459	-	11:23306894-23499661	0	0	0	OK	0	0	0	OK	0	0	0	OK	0	0	0	OK	0	0	0	OK	0	0	0	OK
ENSMUSG00000086467	ENSMUSG00000086467	-	15:77422209-77461966	0.268087	0.0237849	0.512388	OK	0.211507	0.000237792	0.422776	OK	0.281623	0.0312807	0.531965	OK	0.565825	0.157727	0.973924	OK	0.465285	0.0775642	0.853006	OK	0.253608	0.0297901	0.477427	OK
ENSMUSG00000086482	ENSMUSG00000086482	-	4:117213332-117268582	0	0	0	OK	0	0	0	OK	0	0	0	OK	0	0	0	OK	0	0	0	OK	0	0	0	OK
ENSMUSG00000086487	ENSMUSG00000086487	-	11:105360797-105456735	0.0421776	0	0.141281	OK	0.0128999	0	0.055013	OK	0.00611527	0	0.0291196	OK	0.886369	0.356132	1.41661	OK	0.0894536	0	0.261058	OK	0.0578098	0	0.168609	OK
ENSMUSG00000086495	ENSMUSG00000086495	-	2:91035619-91053933	0.053133	0	0.232903	OK	0.0704673	0	0.264701	OK	0.0902912	0	0.31888	OK	0.410222	0	0.95724	OK	0.152002	0	0.516689	OK	0.0849499	0	0.295812	OK
ENSMUSG00000086496	ENSMUSG00000086496	-	2:158595471-158610723	0.0930879	0	0.283692	OK	0.0398242	0	0.153037	OK	0.0434526	0	0.160682	OK	0.633019	0.116076	1.14996	OK	0.0676879	0	0.245381	OK	0.019652	0	0.0803396	OK
ENSMUSG00000086502	ENSMUSG00000086502	-	7:127442135-127476759	2.21614	0.337196	4.09508	OK	1.38069	0.0309085	2.73047	OK	1.85025	0.00271458	3.6978	OK	3.61697	0.881982	6.35195	OK	3.96979	0.739909	7.19968	OK	1.54845	0.155108	2.9418	OK
ENSMUSG00000086508	ENSMUSG00000086508	-	13:22016689-22018249	0	0	0	OK	0	0	0	OK	0	0	0	OK	0	0	0	OK	0	0	0	OK	0	0	0	OK
ENSMUSG00000086534	ENSMUSG00000086534	-	17:29827955-29970087	0	0	0	OK	0	0	0	OK	0	0	0	OK	0.0343669	0	0.235717	OK	0	0	0	OK	0.0966571	0	0.369954	OK
ENSMUSG00000086539	ENSMUSG00000086539	-	9:63394446-63602493	0.0724509	0.0170252	0.127877	OK	0.036895	0	0.0751429	OK	0.0584091	0.00960335	0.107215	OK	0.615374	0.336846	0.893902	OK	0.125361	0.0295272	0.221194	OK	0.0516731	0.0115014	0.0918447	OK
ENSMUSG00000086541	ENSMUSG00000086541	-	15:56665626-56778399	0.0963075	0.00896835	0.183647	OK	0.059939	0	0.128385	OK	0.0467667	0	0.101976	OK	0.805627	0.426664	1.18459	OK	0.126072	0.0112339	0.240909	OK	0.0387319	0	0.082246	OK
ENSMUSG00000086549	ENSMUSG00000086549	-	4:156034839-156059802	13.6687	7.33964	19.9977	OK	9.35429	4.8211	13.8875	OK	15.8067	8.79341	22.8201	OK	19.2069	10.7736	27.6402	OK	26.3863	14.9736	37.799	OK	14.0294	7.63665	20.4221	OK
ENSMUSG00000086555	ENSMUSG00000086555	-	2:35549537-35730994	0.0379915	0	0.331318	OK	0.0365202	0	0.31416	OK	0	0	0	OK	0.593623	0	1.82563	OK	0.0224876	0	0.297632	OK	0.063501	0	0.415928	OK
ENSMUSG00000086560	ENSMUSG00000086560	-	2:27882924-28039514	0.430141	0	1.35618	OK	0.21703	0	0.922496	OK	0.23981	0	0.888868	OK	0	0	0	OK	0	0	0	OK	0.232896	0	0.978485	OK
ENSMUSG00000086589	ENSMUSG00000086589	-	4:124735729-124801511	0.199042	0	0.54623	OK	0.121015	0	0.366794	OK	0.11242	0	0.357663	OK	0.739338	0.00804681	1.47063	OK	0.482866	0	1.13358	OK	0.208434	0	0.510961	OK
ENSMUSG00000086600	ENSMUSG00000086600	-	18:49979426-50107173	0.691852	0.005337	1.37837	OK	0.67935	0.0143249	1.34438	OK	0.730607	0.0602409	1.40097	OK	0.135017	0	0.466007	OK	1.2447	0.163362	2.32603	OK	0.583164	0.00682517	1.1595	OK
ENSMUSG00000086602	ENSMUSG00000086602	-	15:89499622-89560261	0	0	0	OK	0	0	0	OK	0.275644	0	0.934816	OK	0	0	0	OK	0.197989	0	0.805452	OK	0	0	0	OK
ENSMUSG00000086604	ENSMUSG00000086604	-	7:5050729-5060779	0.169944	0	0.58644	OK	0.244983	0	0.72356	OK	0.664335	0	1.43949	OK	0.363005	0	1.05734	OK	0.736681	0.0112113	1.46215	OK	0.210703	0	0.636938	OK
ENSMUSG00000086607	ENSMUSG00000086607	-	18:57354732-57731065	0.142155	0.0459772	0.238333	OK	0.18304	0.0595651	0.306515	OK	0.134967	0.0379519	0.231982	OK	0.882404	0.479712	1.2851	OK	0.306794	0.127239	0.486349	OK	0.0965149	0.0268585	0.166171	OK
ENSMUSG00000086629	ENSMUSG00000086629	-	X:108834477-108974906	0.194841	0.0848094	0.304873	OK	0.203664	0.08505	0.322278	OK	0.164635	0.06706	0.26221	OK	0.703354	0.391915	1.01479	OK	0.282646	0.116006	0.449287	OK	0.122752	0.0474114	0.198093	OK
ENSMUSG00000086638	ENSMUSG00000086638	-	2:156613704-156764363	0.016469	0	0.159913	OK	0.0930584	0	0.473607	OK	0.0750918	0	0.402407	OK	1.5114	0	3.22173	OK	0.113231	0	0.578052	OK	0.27028	0	0.844462	OK
ENSMUSG00000086641	ENSMUSG00000086641	-	2:71745615-71858416	0.139132	0	1.72134	OK	0.258981	0	2.44693	OK	0	0	0	OK	0	0	0	OK	0	0	0	OK	0.142068	0	1.32492	OK
ENSMUSG00000086649	ENSMUSG00000086649	-	13:111580260-111644830	0.384067	0.165008	0.603126	OK	0.265468	0.0921411	0.438794	OK	0.296454	0.115557	0.47735	OK	0.977854	0.518695	1.43701	OK	0.491289	0.198799	0.783779	OK	0.219885	0.0846951	0.355076	OK
ENSMUSG00000086657	ENSMUSG00000086657	-	2:14070331-14073934	0	0	0	OK	0	0	0	OK	0	0	0	OK	0	0	0	OK	0	0	0	OK	0	0	0	OK
ENSMUSG00000086682	ENSMUSG00000086682	-	4:155601415-155649938	1.75285	0	3.70353	OK	1.60288	0	3.87351	OK	1.68912	0	3.94376	OK	2.02201	0	4.78776	OK	2.50103	0	7.32103	OK	0.781038	0	2.00533	OK
ENSMUSG00000086685	ENSMUSG00000086685	-	X:135519590-135552221	0.064131	0	0.183319	OK	0.0154049	0	0.0641841	OK	0.00149102	0	0.0084704	OK	0.541878	0.167648	0.916109	OK	0.0217193	0	0.090694	OK	0.0104144	0	0.0445334	OK
ENSMUSG00000086686	ENSMUSG00000086686	-	11:45808086-45841171	0.873373	0.383636	1.36311	OK	0.887264	0.392813	1.38172	OK	0.839803	0.355513	1.32409	OK	1.82595	0.954645	2.69725	OK	0.802159	0.304511	1.29981	OK	0.609115	0.265079	0.953151	OK
ENSMUSG00000086687	ENSMUSG00000086687	-	2:103804451-103810622	0.162158	0	0.572819	OK	0.0233869	0	0.114813	OK	0.105011	0	0.400547	OK	1.1306	0	2.29711	OK	0.175201	0	0.649891	OK	0.0509439	0	0.249474	OK
ENSMUSG00000086693	ENSMUSG00000086693	-	13:40859767-41013019	0.215876	0	0.504467	OK	0.254469	0	0.61371	OK	0.324885	0	0.757679	OK	0.628056	0.0527285	1.20338	OK	0.469047	0	1.08409	OK	0.217619	0	0.503648	OK
ENSMUSG00000086711	ENSMUSG00000086711	-	X:53969436-53975000	2.41619e-06	0	0.0228878	OK	0	0	0	OK	0	0	0	OK	0.0837528	0	0.35487	OK	0	0	0	OK	0	0	0	OK
ENSMUSG00000086714	ENSMUSG00000086714	-	2:26445695-26516663	0.653885	0	1.37278	OK	0.405475	0	0.958238	OK	0.490513	0	1.06447	OK	0.658325	0	1.39099	OK	0.907298	0	1.95252	OK	0.199851	0	0.594763	OK
ENSMUSG00000086716	ENSMUSG00000086716	-	11:98001507-98030492	0.162568	0	0.794837	OK	0.0217925	0	0.255719	OK	0	0	0	OK	0.118482	0	0.658338	OK	0.228233	0	1.09666	OK	0.0237761	0	0.241139	OK
ENSMUSG00000086725	ENSMUSG00000086725	-	11:29170908-29220797	0.755676	0	2.73971	OK	0.940301	0	3.23402	OK	0.961477	0	3.38903	OK	0	0	0	OK	1.31827	0	3.7741	OK	1.00817	0	3.38164	OK
ENSMUSG00000086730	ENSMUSG00000086730	-	1:63182690-63214543	0.0518637	0	0.219149	OK	0	0	0	OK	0.0556509	0	0.237379	OK	0.867772	0	1.88747	OK	0.016179	0	0.0825105	OK	0.0420662	0	0.171971	OK
ENSMUSG00000086742	ENSMUSG00000086742	-	7:139950395-139992562	0.157703	0	0.338529	OK	0.185449	0	0.375349	OK	0.118019	0	0.283754	OK	0.332261	0.0361325	0.62839	OK	0.265182	0.000524784	0.529838	OK	0.104204	0	0.221063	OK
ENSMUSG00000086748	ENSMUSG00000086748	-	2:10339282-10595253	0.102006	0	0.241376	OK	0.00790902	0	0.0439281	OK	0	0	0	OK	0.636445	0.223479	1.04941	OK	0.0726616	0	0.204144	OK	0.0156083	0	0.0580345	OK
ENSMUSG00000086779	ENSMUSG00000086779	-	2:26352175-26380653	1.51652	0.440795	2.59224	OK	1.27918	0.310583	2.24778	OK	1.60359	0.3994	2.80779	OK	2.76406	1.08623	4.44188	OK	2.52773	0.826962	4.2285	OK	1.36236	0.333334	2.39138	OK
ENSMUSG00000086786	ENSMUSG00000086786	-	13:34652922-34666774	0.0249359	0	0.107235	OK	0	0	0	OK	0	0	0	OK	0.442701	0	0.951003	OK	0.1092	0	0.371195	OK	0.0172219	0	0.0754037	OK
ENSMUSG00000086793	ENSMUSG00000086793	-	2:89111574-89117283	0	0	0	OK	0.00716586	0	0.0377309	OK	0	0	0	OK	0	0	0	OK	0	0	0	OK	0.112913	0	0.444084	OK
ENSMUSG00000086794	ENSMUSG00000086794	-	11:103723949-103724532	0	0	0	OK	0.96618	0	4.12038	OK	0	0	0	OK	0	0	0	OK	2.07863e-05	0	0.405012	OK	2.05179e-05	0	0.294475	OK
ENSMUSG00000086799	ENSMUSG00000086799	-	11:84829177-84830868	0.174273	0	0.781228	OK	0	0	0	OK	0.878224	0	2.80035	OK	0	0	0	OK	0.410665	0	1.95816	OK	0.867709	0	2.46765	OK
ENSMUSG00000086801	ENSMUSG00000086801	-	15:58175878-58324169	0.0570887	0	0.132746	OK	0.0462488	0	0.1269	OK	0.0374485	0	0.102575	OK	0.726872	0.323201	1.13054	OK	0.149237	0	0.319111	OK	0.0466492	0	0.109294	OK
ENSMUSG00000086805	ENSMUSG00000086805	-	8:4162521-4217459	0.217494	0.024895	0.410093	OK	0.248834	0.0460312	0.451637	OK	0.398217	0.114916	0.681519	OK	0.59815	0.193008	1.00329	OK	0.775657	0.254032	1.29728	OK	0.353486	0.101469	0.605503	OK
ENSMUSG00000086807	ENSMUSG00000086807	-	X:139240225-139357738	0.0594921	0.00503171	0.113953	OK	0.0169319	0	0.0489957	OK	0.0213194	0	0.0611665	OK	0.600027	0.31902	0.881034	OK	0.103958	0.00790937	0.200007	OK	0.0476818	0.00467665	0.090687	OK
ENSMUSG00000086808	ENSMUSG00000086808	-	11:6716000-6720037	0	0	0	OK	0.0280093	0	0.139764	OK	0.0105688	0	0.060041	OK	0.558274	0	1.61115	OK	0	0	0	OK	0.00821968	0	0.0466975	OK
ENSMUSG00000086810	ENSMUSG00000086810	-	4:154645753-154655318	0.0581988	0	0.228999	OK	0.00864913	0	0.043431	OK	0	0	0	OK	0.911798	0.0950488	1.72855	OK	0.0114996	0	0.0586466	OK	0	0	0	OK
ENSMUSG00000086813	ENSMUSG00000086813	-	2:75777187-75782306	0.290944	0	0.876693	OK	0.0683331	0	0.300877	OK	0.0240913	0	0.14129	OK	0	0	0	OK	0.218975	0	0.774766	OK	0.0586621	0	0.262798	OK
ENSMUSG00000086816	ENSMUSG00000086816	-	19:46152508-46286510	0.522782	0	2.64056	OK	1.3012	0	4.62395	OK	1.50513	0	5.27358	OK	0	0	0	OK	0.449886	0	2.57888	OK	2.65883	0	7.39233	OK
ENSMUSG00000086822	ENSMUSG00000086822	-	2:131820005-131847688	0.0423786	0	0.139365	OK	0.00220525	0	0.0143909	OK	0	0	0	OK	0.196318	0	0.419328	OK	0	0	0	OK	0.0308527	0	0.107987	OK
ENSMUSG00000086823	ENSMUSG00000086823	-	2:171956878-171962824	0.0148944	0	0.12006	OK	0	0	0	OK	0	0	0	OK	0.258228	0	0.836508	OK	0.0201122	0	0.102569	OK	0.0161174	0	0.0814578	OK
ENSMUSG00000086827	ENSMUSG00000086827	-	16:58404877-58408276	0.11595	0	0.489944	OK	0	0	0	OK	0	0	0	OK	0.463247	0	1.43122	OK	0	0	0	OK	0	0	0	OK
ENSMUSG00000086837	ENSMUSG00000086837	-	16:20511132-20532520	0.162426	0	0.640581	OK	0.152996	0	0.651594	OK	0.187094	0	0.723757	OK	0.1212	0	0.619	OK	0.380625	0	1.21555	OK	0.248152	0	0.745872	OK
ENSMUSG00000086841	ENSMUSG00000086841	-	11:62602876-62604807	5.16197	0.662006	9.66193	OK	6.52029	1.24464	11.7959	OK	6.85527	1.64309	12.0675	OK	1.63387	0	4.7205	OK	15.5033	5.51506	25.4915	OK	7.02393	1.78576	12.2621	OK
ENSMUSG00000086844	ENSMUSG00000086844	-	7:141338879-141365110	3.23551	0	11.6036	OK	3.76967	0	12.4435	OK	8.84208	0	25.5053	OK	13.3793	0	37.3609	OK	9.23161	0	27.3533	OK	6.21281	0	18.5507	OK
ENSMUSG00000086851	ENSMUSG00000086851	-	11:53564687-53567313	0	0	0	OK	0	0	0	OK	0	0	0	OK	0	0	0	OK	0	0	0	OK	0	0	0	OK
ENSMUSG00000086853	ENSMUSG00000086853	-	X:7714332-7728201	0.0824881	0	0.333365	OK	0.0142442	0	0.119478	OK	0.00524913	0	0.0670844	OK	0.72985	0	1.57684	OK	0.0560616	0	0.295579	OK	0.0221438	0	0.129863	OK
ENSMUSG00000086873	ENSMUSG00000086873	-	5:139017305-139186510	0.41704	0	1.3331	OK	0.561368	0	1.54821	OK	0.189898	0	0.783041	OK	0	0	0	OK	0	0	0	OK	0.0884597	0	0.501196	OK
ENSMUSG00000086877	ENSMUSG00000086877	-	X:20933394-20986737	0.0863298	0	0.2454	OK	0.0823401	0	0.229878	OK	0.110445	0	0.279546	OK	0.548222	0.0900099	1.00643	OK	0.446288	0.00942733	0.883148	OK	0.0895268	0	0.219051	OK
ENSMUSG00000086918	ENSMUSG00000086918	-	9:79793640-79803235	0.175768	0	0.525492	OK	0.0814623	0	0.320392	OK	0.0636537	0	0.245909	OK	0.697945	0	1.41805	OK	0.0525184	0	0.227981	OK	0.0302638	0	0.144007	OK
ENSMUSG00000086923	ENSMUSG00000086923	-	3:100426404-100437754	0.0907228	0	0.313935	OK	0.0228255	0	0.103052	OK	0.0197899	0	0.0907432	OK	0.587097	0	1.28639	OK	0.103064	0	0.373628	OK	0.0376749	0	0.154019	OK
ENSMUSG00000086932	ENSMUSG00000086932	-	11:104550662-104595753	0	0	0	OK	0	0	0	OK	0.00533545	0	0.0611812	OK	0.952412	0.00421679	1.90061	OK	0.0152291	0	0.153086	OK	0.0313393	0	0.156209	OK
ENSMUSG00000086946	ENSMUSG00000086946	-	6:54039553-54566489	1.21982	0	2.90719	OK	1.00511	0	2.43728	OK	1.45054	0	3.39912	OK	2.57402	0	5.90574	OK	2.17078	0	5.01836	OK	1.16383	0	2.71628	OK
ENSMUSG00000086951	ENSMUSG00000086951	-	11:72241993-72268575	0	0	0	OK	0	0	0	OK	0	0	0	OK	0	0	0	OK	0	0	0	OK	0	0	0	OK
ENSMUSG00000086969	ENSMUSG00000086969	-	2:85073613-85086461	0.287028	0	0.683217	OK	0.144101	0	0.420586	OK	0.216356	0	0.6457	OK	0.658591	0.0120693	1.30511	OK	0.39367	0	0.922882	OK	0.151346	0	0.427777	OK
ENSMUSG00000086980	ENSMUSG00000086980	-	2:92856166-92913663	0.0404684	0	0.112115	OK	0.00491589	0	0.0218209	OK	0.0212046	0	0.0694209	OK	0.86409	0.43804	1.29014	OK	0.0120509	0	0.0486459	OK	0.0228538	0	0.071024	OK
ENSMUSG00000086992	ENSMUSG00000086992	-	15:37366174-37792570	0.529908	0	1.06509	OK	0.739497	0.0547771	1.42422	OK	0.740479	0.0688494	1.41211	OK	0.368438	0	0.895425	OK	1.45857	0.341611	2.57553	OK	0.538219	0.000730808	1.07571	OK
ENSMUSG00000087013	ENSMUSG00000087013	-	11:85353166-85832223	0.325176	0.0331689	0.617184	OK	0.37631	0.063348	0.689271	OK	0.440731	0.101212	0.78025	OK	0.928053	0.374344	1.48176	OK	0.900435	0.285181	1.51569	OK	0.466068	0.128988	0.803148	OK
ENSMUSG00000087017	ENSMUSG00000087017	-	2:122681232-122721456	0.430117	0	1.21864	OK	0.252376	0	0.771167	OK	0.404881	0	1.10477	OK	1.28014	0.0174502	2.54283	OK	0.550843	0	1.5966	OK	0.212783	0	0.625356	OK
ENSMUSG00000087020	ENSMUSG00000087020	-	18:49755793-49757189	0.114448	0	0.759895	OK	0.0355664	0	0.37694	OK	0.438367	0	1.71746	OK	3.68341	0	8.59511	OK	0.0888175	0	0.452957	OK	0.0161369	0	0.0916766	OK
ENSMUSG00000087022	ENSMUSG00000087022	-	1:56793980-57050084	0.117428	0	0.276508	OK	0.142773	0	0.340534	OK	0.184133	0	0.441919	OK	1.10539	0.435679	1.7751	OK	0.590956	0.000429491	1.18148	OK	0.296198	0.0326312	0.559765	OK
ENSMUSG00000087024	ENSMUSG00000087024	-	X:134684561-134686462	0	0	0	OK	0	0	0	OK	0	0	0	OK	0	0	0	OK	0.473778	0	1.85427	OK	0	0	0	OK
ENSMUSG00000087026	ENSMUSG00000087026	-	8:85036914-85067124	0.252413	0	0.801837	OK	0.203688	0	0.715033	OK	0.207714	0	0.690015	OK	0.367908	0	1.05327	OK	0.62583	0	1.80952	OK	0.104782	0	0.374686	OK
ENSMUSG00000087036	ENSMUSG00000087036	-	11:118476469-118489209	0.126014	0	0.663905	OK	0.212873	0	0.88969	OK	0.350509	0	1.22276	OK	0	0	0	OK	0.471762	0	1.44536	OK	0.169474	0	0.795331	OK
ENSMUSG00000087037	ENSMUSG00000087037	-	5:76331237-76363788	0.0326039	0	0.140211	OK	0	0	0	OK	0.0502404	0	0.199921	OK	1.04172	0.182178	1.90126	OK	0	0	0	OK	0.00795224	0	0.0401908	OK
ENSMUSG00000087047	ENSMUSG00000087047	-	9:40293232-40533620	3.36803	1.37919	5.35688	OK	3.35643	1.28355	5.4293	OK	3.95882	1.11648	6.80115	OK	3.8217	1.26185	6.38154	OK	6.99488	2.24739	11.7424	OK	4.27559	1.5347	7.01648	OK
ENSMUSG00000087056	ENSMUSG00000087056	-	2:125124355-125134327	0.0406326	0	0.168368	OK	0.0318889	0	0.139687	OK	0.0286812	0	0.125848	OK	0.895457	0.104105	1.68681	OK	0.050252	0	0.218143	OK	0.131953	0	0.374234	OK
ENSMUSG00000087059	ENSMUSG00000087059	-	11:75768965-75825241	0.0338486	0	0.115658	OK	0.0165728	0	0.0752809	OK	0.0174844	0	0.0693999	OK	0.386019	0.0901126	0.681926	OK	0.0961931	0	0.283674	OK	0.0566637	0	0.160705	OK
ENSMUSG00000087060	ENSMUSG00000087060	-	11:16935153-16951282	0.252035	0	0.580502	OK	0.224288	0	0.5264	OK	0.308732	0	0.6612	OK	1.23694	0.403687	2.07019	OK	0.0791214	0	0.28683	OK	0.27137	0	0.577701	OK
ENSMUSG00000087062	ENSMUSG00000087062	-	2:38671157-38687651	0.101996	0	0.43098	OK	0.00710652	0	0.0374184	OK	0.0113894	0	0.0647025	OK	0.129532	0	0.594299	OK	0	0	0	OK	0	0	0	OK
ENSMUSG00000087067	ENSMUSG00000087067	-	11:97013393-97026248	2.48158e-06	0	0.0192534	OK	0	0	0	OK	2.03328e-06	0	0.0177996	OK	0	0	0	OK	0	0	0	OK	0	0	0	OK
ENSMUSG00000087090	ENSMUSG00000087090	-	7:142544608-142558596	0.0095172	0	0.0467705	OK	0.0251669	0	0.113007	OK	0	0	0	OK	0.209186	0	0.596376	OK	0.185913	0	0.512478	OK	0.00360187	0	0.0325919	OK
ENSMUSG00000087097	ENSMUSG00000087097	-	13:23313524-23385799	0.209192	0.0558328	0.362551	OK	0.131048	0.00998351	0.252113	OK	0.165823	0.0304628	0.301183	OK	0.639062	0.28836	0.989763	OK	0.289428	0.0681841	0.510672	OK	0.103664	0.01184	0.195488	OK
ENSMUSG00000087109	ENSMUSG00000087109	-	12:71309883-71321660	0	0	0	OK	0	0	0	OK	0.113275	0	0.532538	OK	0.0554334	0	0.387693	OK	0	0	0	OK	0.0137437	0	0.124011	OK
ENSMUSG00000087113	ENSMUSG00000087113	-	11:107207891-107470699	0.632449	0	1.36577	OK	0.870074	0	1.76881	OK	0.801802	0	1.62958	OK	0.433756	0	1.27878	OK	0.518172	0	1.52404	OK	0.449577	0	0.987743	OK
ENSMUSG00000087117	ENSMUSG00000087117	-	11:96862996-96873954	0.0302098	0	0.139862	OK	0.0150305	0	0.0715708	OK	0.0113807	0	0.0601777	OK	0.954448	0.167585	1.74131	OK	0.0615601	0	0.240933	OK	0.0199635	0	0.0874074	OK
ENSMUSG00000087128	ENSMUSG00000087128	-	4:94460930-94477180	0.344982	0	0.691971	OK	0.323975	0	0.687038	OK	0.457655	0.0516302	0.86368	OK	0.601664	0.095793	1.10753	OK	0.604735	0.000566719	1.2089	OK	0.311303	0	0.626132	OK
ENSMUSG00000087132	ENSMUSG00000087132	-	19:4425458-4477447	1.29919	0.13896	2.45941	OK	1.15058	0.0327628	2.2684	OK	1.15287	0	2.45852	OK	2.80694	0.661637	4.95224	OK	1.37894	0	2.97226	OK	0.68361	0	1.45754	OK
ENSMUSG00000087135	ENSMUSG00000087135	-	9:40685961-40785319	0.038717	0	0.302082	OK	0.589676	0	1.80468	OK	0	0	0	OK	0.432781	0	1.33171	OK	0	0	0	OK	0	0	0	OK
ENSMUSG00000087138	ENSMUSG00000087138	-	7:44986899-44997579	0.621153	0	1.31296	OK	0.441999	0	1.03141	OK	0.589832	0	1.27397	OK	1.47595	0.271168	2.68073	OK	0.792506	0	1.71218	OK	0.629724	0.0110371	1.24841	OK
ENSMUSG00000087151	ENSMUSG00000087151	-	2:129060945-129065686	0.0301009	0	0.147925	OK	0.152476	0	0.583177	OK	0.136361	0	0.526793	OK	0.115105	0	0.565128	OK	0.0517938	0	0.246847	OK	0.0278128	0	0.134118	OK
ENSMUSG00000087159	ENSMUSG00000087159	-	X:169320621-169370003	0.0598469	0	0.179809	OK	0.0456124	0	0.129042	OK	0.043694	0	0.121133	OK	0.762512	0.34705	1.17797	OK	0.148324	0	0.325243	OK	0.0290554	0	0.0850341	OK
ENSMUSG00000087165	ENSMUSG00000087165	-	11:57795498-57801417	1.79612	0.425837	3.1664	OK	1.45307	0.238502	2.66764	OK	2.32161	0.753704	3.88952	OK	4.48893	1.90735	7.07051	OK	4.9774	1.95915	7.99565	OK	1.20793	0.377153	2.0387	OK
ENSMUSG00000087168	ENSMUSG00000087168	-	16:5233620-5289621	0.0585051	0	0.162976	OK	0.030632	0	0.105172	OK	0.0125737	0	0.0581192	OK	0.466526	0.111431	0.821621	OK	0.0861796	0	0.245588	OK	0.00551816	0	0.0338176	OK
ENSMUSG00000087174	ENSMUSG00000087174	-	X:105037196-105079609	0.506369	0.197074	0.815663	OK	0.358533	0.0993569	0.617709	OK	0.520344	0.209411	0.831277	OK	0.72321	0.297805	1.14862	OK	0.668937	0.232031	1.10584	OK	0.437081	0.169818	0.704344	OK
ENSMUSG00000087176	ENSMUSG00000087176	-	2:73386969-73420498	0.0801733	0	0.237	OK	0.0177248	0	0.0691452	OK	0.036254	0	0.11734	OK	0.494	0.15963	0.828369	OK	0.0262066	0	0.0999211	OK	0.0535808	0	0.146912	OK
ENSMUSG00000087177	ENSMUSG00000087177	-	10:39368854-39732007	0.954387	0.468549	1.44022	OK	0.946786	0.464325	1.42925	OK	0.993343	0.496566	1.49012	OK	1.38624	0.75084	2.02165	OK	1.97824	1.02394	2.93254	OK	0.817535	0.400096	1.23497	OK
ENSMUSG00000087178	ENSMUSG00000087178	-	7:55962530-56019954	0.249063	0	0.656163	OK	0.18736	0	0.535654	OK	0.151064	0	0.443853	OK	0.209165	0	0.610366	OK	0.0381736	0	0.226258	OK	0.0849749	0	0.277212	OK
ENSMUSG00000087184	ENSMUSG00000087184	-	11:107732356-107795982	0	0	0	OK	0	0	0	OK	0	0	0	OK	0.670849	0	2.08061	OK	0	0	0	OK	0	0	0	OK
ENSMUSG00000087190	ENSMUSG00000087190	-	16:91647505-91962915	0.206178	0	1.11711	OK	0.124677	0	0.846858	OK	0.210796	0	1.20652	OK	0.370405	0	1.61821	OK	0.245422	0	1.47344	OK	0.0496598	0	0.454759	OK
ENSMUSG00000087192	ENSMUSG00000087192	-	4:53205065-53217857	0.0443467	0	0.174494	OK	0	0	0	OK	0.00721176	0	0.036447	OK	0.317456	0	0.747255	OK	0	0	0	OK	0.0396215	0	0.158745	OK
ENSMUSG00000087203	ENSMUSG00000087203	-	2:117821927-118111202	0.0582744	0.018687	0.0978618	OK	0.0198701	0	0.0423153	OK	0.0234119	0.000177637	0.0466461	OK	0.788518	0.453358	1.12368	OK	0.0754049	0.0210557	0.129754	OK	0.0334101	0.00616148	0.0606587	OK
ENSMUSG00000087213	ENSMUSG00000087213	-	1:64679870-64725644	0.080517	0	0.315427	OK	0.0658986	0	0.285474	OK	0.129518	0	0.436372	OK	0.121549	0	0.4445	OK	0.0810024	0	0.395393	OK	0.102393	0	0.321888	OK
ENSMUSG00000087221	ENSMUSG00000087221	-	15:4020113-4155344	0	0	0	OK	0	0	0	OK	0	0	0	OK	0	0	0	OK	0	0	0	OK	0	0	0	OK
ENSMUSG00000087222	ENSMUSG00000087222	-	2:75704769-75710024	0.308151	0	0.933569	OK	0.218743	0	0.73402	OK	0.223314	0	0.7342	OK	0.0421345	0	0.197363	OK	0.37867	0	1.15098	OK	0.291876	0	0.824528	OK
ENSMUSG00000087231	ENSMUSG00000087231	-	6:67035095-67080654	0.693257	0.226271	1.16024	OK	0.534022	0.129584	0.938461	OK	0.571454	0.127248	1.01566	OK	1.07902	0.388904	1.76913	OK	1.22293	0.361253	2.0846	OK	0.694424	0.227884	1.16096	OK
ENSMUSG00000087234	ENSMUSG00000087234	-	2:88648693-88653083	0	0	0	OK	0	0	0	OK	0	0	0	OK	0	0	0	OK	0	0	0	OK	0.113686	0	0.48285	OK
ENSMUSG00000087252	ENSMUSG00000087252	-	X:7375924-7378042	0	0	0	OK	0	0	0	OK	2.04536e-05	0	0.060993	OK	1.24073	0	3.46828	OK	0	0	0	OK	0	0	0	OK
ENSMUSG00000087253	ENSMUSG00000087253	-	11:21321137-21374161	0.792324	0	2.3845	OK	0.284046	0	1.23002	OK	0.297613	0	1.2206	OK	0.833636	0	2.58008	OK	0.88517	0	2.59378	OK	0.527604	0	1.7225	OK
ENSMUSG00000087269	ENSMUSG00000087269	-	2:31146456-31152291	0.916098	0	1.99561	OK	0.699844	0	1.62797	OK	0.915965	0	1.83915	OK	1.68342	0.268023	3.09882	OK	2.05344	0.161648	3.94523	OK	0.930811	0.217308	1.64431	OK
ENSMUSG00000087288	ENSMUSG00000087288	-	4:134003329-134019869	0	0	0	OK	0.0152064	0	0.0800676	OK	0	0	0	OK	0.127413	0	0.596818	OK	0	0	0	OK	0	0	0	OK
ENSMUSG00000087291	ENSMUSG00000087291	-	11:3517522-3540612	0.248346	0	0.787686	OK	2.12567	0.0390423	4.2123	OK	0.537299	0	1.47672	OK	1.82442	0	3.66523	OK	0.767462	0	1.85044	OK	0.364592	0	1.11665	OK
ENSMUSG00000087295	ENSMUSG00000087295	-	11:78290840-78296805	0	0	0	OK	0	0	0	OK	0	0	0	OK	0	0	0	OK	0	0	0	OK	0	0	0	OK
ENSMUSG00000087300	ENSMUSG00000087300	-	8:18595130-18803189	0.443422	0.0361372	0.850707	OK	0.396612	0.0355143	0.757711	OK	0.278716	0	0.560107	OK	0.556849	0.0962512	1.01745	OK	0.284905	0	0.678384	OK	0.287882	0.0201431	0.555622	OK
ENSMUSG00000087305	ENSMUSG00000087305	-	6:8259287-8597548	0	0	0	OK	0	0	0	OK	0	0	0	OK	0	0	0	OK	0	0	0	OK	0	0	0	OK
ENSMUSG00000087306	ENSMUSG00000087306	-	11:41710341-42000857	0.0524315	0.0150308	0.0898323	OK	0.0140173	0	0.0334486	OK	0.0201578	0	0.0431492	OK	0.556806	0.310873	0.802739	OK	0.0734073	0.0201419	0.126673	OK	0.0235809	0.00261721	0.0445446	OK
ENSMUSG00000087326	ENSMUSG00000087326	-	4:44092631-44109311	0.0336315	0	0.145633	OK	0.00612866	0	0.0561584	OK	0.0494342	0	0.186362	OK	1.25385	0.437347	2.07035	OK	0.0786972	0	0.280521	OK	0.0318059	0	0.134848	OK
ENSMUSG00000087331	ENSMUSG00000087331	-	15:89059733-89087077	0.630853	0	1.94714	OK	0.259783	0	1.09359	OK	0.281836	0	1.16395	OK	0.050458	0	0.435657	OK	0	0	0	OK	0.117603	0	0.634513	OK
ENSMUSG00000087347	ENSMUSG00000087347	-	11:58315113-58330339	1.55373	0	4.39622	OK	0.554954	0	2.39218	OK	1.10415	0	3.58523	OK	0.277639	0	1.55241	OK	2.60325	0	6.24626	OK	2.02333	0	5.73304	OK
ENSMUSG00000087349	ENSMUSG00000087349	-	4:85205125-85783127	0.0763499	0.0166905	0.136009	OK	0.153983	0.0631199	0.244847	OK	0.10668	0.0348391	0.178521	OK	0.730022	0.404385	1.05566	OK	0.400812	0.185073	0.61655	OK	0.17744	0.0833752	0.271505	OK
ENSMUSG00000087353	ENSMUSG00000087353	-	2:77879752-77946375	0	0	0	OK	0	0	0	OK	0	0	0	OK	0	0	0	OK	0	0	0	OK	0	0	0	OK
ENSMUSG00000087354	ENSMUSG00000087354	-	16:90936091-91044543	0.0600536	0	0.531158	OK	0.0920595	0	0.69703	OK	0.130462	0	0.887814	OK	0.938142	0	3.11244	OK	0	0	0	OK	0.0560364	0	0.490872	OK
ENSMUSG00000087355	ENSMUSG00000087355	-	2:4017716-4614043	0.0994936	0	0.313637	OK	0.0751385	0	0.2677	OK	0.0485904	0	0.197932	OK	0.221421	0	0.654027	OK	0.309676	0	0.87947	OK	0.113096	0	0.33821	OK
ENSMUSG00000087365	ENSMUSG00000087365	-	X:53055045-53057190	0	0	0	OK	0.0411963	0	0.206864	OK	0.32379	0	1.23345	OK	1.03746	0	2.91316	OK	0	0	0	OK	0	0	0	OK
ENSMUSG00000087368	ENSMUSG00000087368	-	X:136732941-136803364	0.161905	0	0.375832	OK	0.136971	0	0.40324	OK	0.121426	0	0.345236	OK	0.609875	0.103579	1.11617	OK	0.1617	0	0.391776	OK	0.125555	0	0.376826	OK
ENSMUSG00000087376	ENSMUSG00000087376	-	7:44246721-44262720	0	0	0	OK	0	0	0	OK	0	0	0	OK	0	0	0	OK	0	0	0	OK	0	0	0	OK
ENSMUSG00000087380	ENSMUSG00000087380	-	6:31220350-31337404	0.224959	0.101165	0.348753	OK	0.279748	0.132266	0.42723	OK	0.194746	0.079937	0.309555	OK	1.0496	0.598931	1.50027	OK	0.631852	0.32718	0.936524	OK	0.334269	0.171723	0.496816	OK
ENSMUSG00000087394	ENSMUSG00000087394	-	4:126322120-126325688	0.246471	0	1.05993	OK	0	0	0	OK	0	0	0	OK	0	0	0	OK	0	0	0	OK	0	0	0	OK
ENSMUSG00000087396	ENSMUSG00000087396	-	X:75706931-75764699	0.440769	0.187155	0.694384	OK	0.487006	0.219894	0.754118	OK	0.472404	0.211237	0.73357	OK	1.305	0.709308	1.90069	OK	1.06339	0.549402	1.57737	OK	0.415154	0.178775	0.651533	OK
ENSMUSG00000087400	ENSMUSG00000087400	-	10:24549440-24598683	0.0973978	0	0.205612	OK	0.074615	0	0.176008	OK	0.0271322	0	0.0868615	OK	0.463533	0.161965	0.7651	OK	0.171204	0	0.346956	OK	0.0276864	0	0.081829	OK
ENSMUSG00000087402	ENSMUSG00000087402	-	4:18407348-19122526	0.0796989	0.0357898	0.123608	OK	0.02569	0.00406868	0.0473114	OK	0.0364726	0.0103352	0.06261	OK	0.882451	0.489308	1.27559	OK	0.128198	0.0610225	0.195373	OK	0.0285215	0.00893659	0.0481064	OK
ENSMUSG00000087406	ENSMUSG00000087406	-	2:150618104-150668935	0	0	0	OK	0	0	0	OK	0	0	0	OK	0	0	0	OK	0	0	0	OK	0	0	0	OK
ENSMUSG00000087424	ENSMUSG00000087424	-	X:13042014-13045297	0.349337	0	1.09201	OK	0.439467	0	1.36958	OK	0.19624	0	0.707895	OK	0.73783	0	2.08187	OK	0	0	0	OK	0.0463334	0	0.238934	OK
ENSMUSG00000087428	ENSMUSG00000087428	-	X:135329760-135352023	0.0237665	0	0.107915	OK	0	0	0	OK	0	0	0	OK	0.650814	0.152733	1.1489	OK	0.0125974	0	0.0724675	OK	0.00459633	0	0.0232299	OK
ENSMUSG00000087455	ENSMUSG00000087455	-	2:59382501-59387471	0	0	0	OK	0	0	0	OK	0	0	0	OK	1.09535	0	2.33119	OK	0	0	0	OK	0	0	0	OK
ENSMUSG00000087474	ENSMUSG00000087474	-	11:30750831-30756147	0.0174327	0	0.151358	OK	0.00589728	0	0.0895527	OK	0	0	0	OK	0.560209	0	1.5906	OK	0	0	0	OK	0	0	0	OK
ENSMUSG00000087478	ENSMUSG00000087478	-	17:8282903-8311080	0.256849	0	0.610532	OK	0.20616	0	0.491214	OK	0.285515	0	0.607578	OK	1.22677	0.342735	2.11081	OK	0.339358	0	0.743935	OK	0.180027	0	0.434862	OK
ENSMUSG00000087479	ENSMUSG00000087479	-	14:118985038-119115074	0.102996	0	0.297523	OK	0.0358208	0	0.15563	OK	0.00264282	0	0.0353728	OK	0.138458	0	0.393348	OK	0.00647862	0	0.0636012	OK	0.0436591	0	0.155243	OK
ENSMUSG00000087480	ENSMUSG00000087480	-	10:120781095-120899101	0.125055	0	0.489071	OK	0.437095	0	1.26019	OK	0.421854	0	1.26182	OK	0.608847	0	1.83651	OK	1.13186	0	2.40525	OK	0.237907	0	0.65855	OK
ENSMUSG00000087482	ENSMUSG00000087482	-	4:103538844-103550682	0.0884605	0	0.318845	OK	0	0	0	OK	0	0	0	OK	0.348559	0	0.884029	OK	0	0	0	OK	0.0431115	0	0.203895	OK
ENSMUSG00000087502	ENSMUSG00000087502	-	8:72134974-72160855	0.66412	0	1.54307	OK	0.584898	0	1.35841	OK	0.52307	0	1.23176	OK	0.47285	0	1.39546	OK	0.766958	0	1.86377	OK	0.290946	0	0.812144	OK
ENSMUSG00000087519	ENSMUSG00000087519	-	2:120850704-120970715	0.0774536	0	0.268958	OK	0.0617022	0	0.242793	OK	0.149268	0	0.416683	OK	0.792292	0.0848562	1.49973	OK	0.0824276	0	0.343935	OK	0.133335	0	0.379656	OK
ENSMUSG00000087528	ENSMUSG00000087528	-	2:129197251-129235604	0.0718812	0	0.212688	OK	0.0337812	0	0.128572	OK	0.0565048	0	0.178861	OK	0.257637	0	0.601965	OK	0.014968	0	0.0977872	OK	0.0836959	0	0.23626	OK
ENSMUSG00000087550	ENSMUSG00000087550	-	2:180766213-180776900	0.0436047	0	0.180683	OK	0.00595716	0	0.0313667	OK	0	0	0	OK	0.433536	0	1.03995	OK	0.0209247	0	0.0997264	OK	0.040416	0	0.161928	OK
ENSMUSG00000087553	ENSMUSG00000087553	-	X:136104602-136115420	0.0761161	0	0.27632	OK	0	0	0	OK	0	0	0	OK	0.490915	0	1.06526	OK	0	0	0	OK	0.00369616	0	0.0209986	OK
ENSMUSG00000087555	ENSMUSG00000087555	-	2:120166411-120245598	0	0	0	OK	0	0	0	OK	0	0	0	OK	0	0	0	OK	0	0	0	OK	0	0	0	OK
ENSMUSG00000087556	ENSMUSG00000087556	-	16:18348181-18479073	1.76358	0	4.2625	OK	2.01691	0	5.77726	OK	1.72727	0	4.7117	OK	1.91271	0	5.71061	OK	3.6759	0	10.7713	OK	0.792912	0	3.00479	OK
ENSMUSG00000087579	ENSMUSG00000087579	-	19:36554638-36705641	0.08246	0.00915056	0.155769	OK	0.0304377	0	0.0879316	OK	0.0504158	0	0.10759	OK	1.08204	0.586043	1.57805	OK	0.106112	0	0.213206	OK	0.0462827	0	0.100473	OK
ENSMUSG00000087589	ENSMUSG00000087589	-	1:36548638-36683183	0.0079991	0	0.0904714	OK	0.0396796	0	0.215727	OK	0.0179094	0	0.13403	OK	0.746616	0	1.59278	OK	0	0	0	OK	0.0967768	0	0.363464	OK
ENSMUSG00000087594	ENSMUSG00000087594	-	2:145675366-145753672	0.333986	0.146058	0.521914	OK	0.263193	0.0995325	0.426853	OK	0.273486	0.113312	0.433659	OK	0.971863	0.526262	1.41746	OK	0.396047	0.159858	0.632237	OK	0.244892	0.106054	0.38373	OK
ENSMUSG00000087621	ENSMUSG00000087621	-	7:116039396-116105210	0.0362346	0	0.171696	OK	0.00605438	0	0.0691663	OK	0.053484	0	0.21731	OK	0.894375	0.0245602	1.76419	OK	0.220059	0	0.63824	OK	0.0221076	0	0.103167	OK
ENSMUSG00000087623	ENSMUSG00000087623	-	4:41517436-41569538	1.02885	0	2.1908	OK	0.831268	0	1.98461	OK	0.868829	0	1.94314	OK	2.46267	0.302134	4.62321	OK	1.67975	0	3.39425	OK	0.745222	0	1.74555	OK
ENSMUSG00000087627	ENSMUSG00000087627	-	1:146419435-146902472	0	0	0	OK	0	0	0	OK	0	0	0	OK	0	0	0	OK	0	0	0	OK	0	0	0	OK
ENSMUSG00000087633	ENSMUSG00000087633	-	2:172393793-172469908	0.38072	0	0.893064	OK	0.0531336	0	0.236203	OK	0.0529442	0	0.22563	OK	1.1558	0.0156794	2.29592	OK	0.137243	0	0.47681	OK	0.039933	0	0.165998	OK
ENSMUSG00000087641	ENSMUSG00000087641	-	4:109569213-109657853	0.0873396	0.0103949	0.164284	OK	0.0227255	0	0.0647949	OK	0.024061	0	0.0677228	OK	0.677182	0.351492	1.00287	OK	0.0750985	0	0.162288	OK	0.0190747	0	0.0536412	OK
ENSMUSG00000087675	ENSMUSG00000087675	-	11:119548629-119569046	0.0476217	0	0.170053	OK	0.0466705	0	0.161557	OK	0.00200042	0	0.0113643	OK	0.380752	0.0333702	0.728134	OK	0.092004	0	0.277396	OK	0.0439573	0	0.151373	OK
ENSMUSG00000087685	ENSMUSG00000087685	-	8:84847187-84848415	0	0	0	OK	0.31307	0	1.31799	OK	0	0	0	OK	0	0	0	OK	0	0	0	OK	0	0	0	OK
ENSMUSG00000087694	ENSMUSG00000087694	-	2:114009600-114068324	0	0	0	OK	0.0101644	0	0.07268	OK	0	0	0	OK	0	0	0	OK	0	0	0	OK	0.0102313	0	0.063948	OK
ENSMUSG00000087700	ENSMUSG00000087700	-	12:73901374-73949785	0.964346	0.0974733	1.83122	OK	1.36689	0.113809	2.61997	OK	1.93333	0.630598	3.23606	OK	2.48822	0.733973	4.24246	OK	2.88152	1.02938	4.73365	OK	0.726621	0.072682	1.38056	OK
ENSMUSG00000087774	ENSMUSG00000087774	-	10:70440667-70655965	0	0	0	OK	0	0	0	OK	0	0	0	OK	27.2001	0	78.3147	OK	0	0	0	OK	0	0	0	OK
ENSMUSG00000087817	ENSMUSG00000087817	-	9:113403474-113403771	0	0	0	OK	0	0	0	OK	0	0	0	OK	0	0	0	OK	0	0	0	OK	0	0	0	OK
ENSMUSG00000087838	ENSMUSG00000087838	-	18:77793258-77882007	15.1938	0	51.9086	OK	9.05584	0	38.1007	OK	9.36928	0	40.1163	OK	0	0	0	OK	7.51555	0	36.7035	OK	11.9804	0	44.5236	OK
ENSMUSG00000087845	ENSMUSG00000087845	-	5:39346690-39346936	0	0	0	OK	0	0	0	OK	0	0	0	OK	0	0	0	OK	0	0	0	OK	0	0	0	OK
ENSMUSG00000087852	ENSMUSG00000087852	-	6:145287927-145288257	0	0	0	OK	0	0	0	OK	0	0	0	OK	0	0	0	OK	0	0	0	OK	0	0	0	OK
ENSMUSG00000087853	ENSMUSG00000087853	-	10:115257623-115257929	0	0	0	OK	0.807523	0	4.05492	OK	1.70063	0	8.09805	OK	0	0	0	OK	0	0	0	OK	0	0	0	OK
ENSMUSG00000087860	ENSMUSG00000087860	-	13:103420801-103421082	0	0	0	OK	0	0	0	OK	0	0	0	OK	0	0	0	OK	0	0	0	OK	0	0	0	OK
ENSMUSG00000087863	ENSMUSG00000087863	-	6:4382877-4383204	0	0	0	OK	0	0	0	OK	0	0	0	OK	0	0	0	OK	0	0	0	OK	0	0	0	OK
ENSMUSG00000087869	ENSMUSG00000087869	-	7:136509025-136509333	0	0	0	OK	0	0	0	OK	0	0	0	OK	0	0	0	OK	0	0	0	OK	0	0	0	OK
ENSMUSG00000087876	ENSMUSG00000087876	-	8:4259730-4275913	0	0	0	OK	0	0	0	OK	2.56607	0	19.194	OK	0	0	0	OK	0	0	0	OK	0	0	0	OK
ENSMUSG00000087886	ENSMUSG00000087886	-	1:165485182-165576774	0	0	0	OK	0	0	0	OK	0	0	0	OK	25.7196	0	79.3081	OK	0	0	0	OK	0	0	0	OK
ENSMUSG00000087891	ENSMUSG00000087891	-	10:42493422-42493746	0	0	0	OK	0	0	0	OK	0	0	0	OK	0	0	0	OK	0	0	0	OK	0	0	0	OK
ENSMUSG00000087897	ENSMUSG00000087897	-	6:47637142-47637219	0	0	0	OK	0	0	0	OK	0	0	0	OK	0	0	0	OK	0	0	0	OK	0	0	0	OK
ENSMUSG00000087898	ENSMUSG00000087898	-	13:13784058-13827897	0	0	0	OK	0	0	0	OK	0	0	0	OK	0	0	0	OK	0	0	0	OK	0	0	0	OK
ENSMUSG00000087902	ENSMUSG00000087902	-	3:82793655-82793897	0	0	0	OK	0	0	0	OK	0	0	0	OK	11.9343	0	46.8521	OK	0	0	0	OK	0	0	0	OK
ENSMUSG00000087904	ENSMUSG00000087904	-	6:141907281-141946962	0	0	0	OK	0	0	0	OK	0	0	0	OK	0	0	0	OK	0	0	0	OK	0	0	0	OK
ENSMUSG00000087905	ENSMUSG00000087905	-	15:43224624-43224920	0	0	0	OK	0	0	0	OK	0	0	0	OK	0	0	0	OK	0	0	0	OK	0	0	0	OK
ENSMUSG00000087909	ENSMUSG00000087909	-	13:38898359-38898587	0	0	0	OK	0	0	0	OK	0	0	0	OK	0	0	0	OK	0	0	0	OK	0	0	0	OK
ENSMUSG00000087914	ENSMUSG00000087914	-	7:40363449-40363721	0	0	0	OK	0	0	0	OK	0	0	0	OK	0	0	0	OK	0	0	0	OK	0	0	0	OK
ENSMUSG00000087915	ENSMUSG00000087915	-	7:13324654-13360672	10.7161	0	54.6625	OK	0	0	0	OK	21.2417	0	97.2617	OK	22.3962	0	243.104	OK	120.165	0	645.635	OK	0	0	0	OK
ENSMUSG00000087921	ENSMUSG00000087921	-	15:3798911-3799181	0	0	0	OK	0	0	0	OK	0	0	0	OK	0	0	0	OK	0	0	0	OK	0	0	0	OK
ENSMUSG00000087946	ENSMUSG00000087946	-	6:99884399-99896845	0	0	0	OK	0	0	0	OK	0	0	0	OK	0	0	0	OK	0	0	0	OK	0	0	0	OK
ENSMUSG00000087956	ENSMUSG00000087956	-	19:58785802-58794461	0	0	0	OK	0	0	0	OK	0	0	0	OK	0	0	0	OK	0	0	0	OK	0	0	0	OK
ENSMUSG00000087958	ENSMUSG00000087958	-	4:51540746-51541015	0	0	0	OK	0	0	0	OK	0	0	0	OK	0	0	0	OK	0	0	0	OK	0	0	0	OK
ENSMUSG00000087975	ENSMUSG00000087975	-	X:53273423-53331185	0	0	0	OK	0	0	0	OK	0	0	0	OK	0	0	0	OK	0	0	0	OK	0	0	0	OK
ENSMUSG00000087983	ENSMUSG00000087983	-	X:129304795-129305073	0	0	0	OK	0	0	0	OK	0	0	0	OK	0	0	0	OK	0	0	0	OK	0	0	0	OK
ENSMUSG00000088014	ENSMUSG00000088014	-	4:109000654-109202272	0	0	0	OK	0	0	0	OK	0	0	0	OK	0	0	0	OK	0	0	0	OK	5.63969	0	52.624	OK
ENSMUSG00000088017	ENSMUSG00000088017	-	1:47751298-47751568	0	0	0	OK	0	0	0	OK	0	0	0	OK	0	0	0	OK	0	0	0	OK	0	0	0	OK
ENSMUSG00000088022	ENSMUSG00000088022	-	17:28399094-28517524	0	0	0	OK	1.32698	0	13.25	OK	6.8558	0	35.2176	OK	0	0	0	OK	0	0	0	OK	5.45922	0	42.5602	OK
ENSMUSG00000088026	ENSMUSG00000088026	-	X:132681886-132682089	0	0	0	OK	0	0	0	OK	0	0	0	OK	0	0	0	OK	0	0	0	OK	0	0	0	OK
ENSMUSG00000088028	ENSMUSG00000088028	-	9:44363451-44363728	0	0	0	OK	0	0	0	OK	0	0	0	OK	55.7581	0	120.992	OK	0	0	0	OK	0	0	0	OK
ENSMUSG00000088031	ENSMUSG00000088031	-	6:83591820-83592143	0	0	0	OK	0	0	0	OK	0	0	0	OK	8.39825	0	28.193	OK	0	0	0	OK	0	0	0	OK
ENSMUSG00000088097	ENSMUSG00000088097	-	X:82897396-82897499	0	0	0	OK	0	0	0	OK	0	0	0	OK	0	0	0	OK	0	0	0	OK	0	0	0	OK
ENSMUSG00000088115	ENSMUSG00000088115	-	3:23798101-25144261	0	0	0	OK	0	0	0	OK	2.80386	0	22.2156	OK	0	0	0	OK	0	0	0	OK	0	0	0	OK
ENSMUSG00000088118	ENSMUSG00000088118	-	6:8259287-8597548	0.91149	0	22.7862	OK	3.61507	0	42.2778	OK	0	0	0	OK	0	0	0	OK	0	0	0	OK	0	0	0	OK
ENSMUSG00000088123	ENSMUSG00000088123	-	5:132801677-132801956	0	0	0	OK	0	0	0	OK	0	0	0	OK	0	0	0	OK	0	0	0	OK	0	0	0	OK
ENSMUSG00000088136	ENSMUSG00000088136	-	11:85297451-85297749	0	0	0	OK	0	0	0	OK	0	0	0	OK	0	0	0	OK	0	0	0	OK	0	0	0	OK
ENSMUSG00000088153	ENSMUSG00000088153	-	1:10137570-10232670	9.41368	0	100.04	OK	14.5862	0	123.305	OK	14.729	0	135.99	OK	0	0	0	OK	0	0	0	OK	3.55346	0	56.0687	OK
ENSMUSG00000088156	ENSMUSG00000088156	-	15:10051825-10052113	0	0	0	OK	0	0	0	OK	0	0	0	OK	0	0	0	OK	0	0	0	OK	0	0	0	OK
ENSMUSG00000088161	ENSMUSG00000088161	-	1:104485956-104486286	0	0	0	OK	0	0	0	OK	0	0	0	OK	0	0	0	OK	0	0	0	OK	0	0	0	OK
ENSMUSG00000088170	ENSMUSG00000088170	-	5:23434440-23684617	15.3104	0	82.9109	OK	22.8536	0	111.445	OK	24.3337	0	119.682	OK	21.8086	0	106.578	OK	29.468	0	139.012	OK	2.13438	0	31.2909	OK
ENSMUSG00000088176	ENSMUSG00000088176	-	8:25601600-25719667	3.13987	0	26.791	OK	2.5878	0	24.7188	OK	0	0	0	OK	0	0	0	OK	0	0	0	OK	0	0	0	OK
ENSMUSG00000088181	ENSMUSG00000088181	-	16:65961224-65961537	0	0	0	OK	0	0	0	OK	0	0	0	OK	0	0	0	OK	0	0	0	OK	0	0	0	OK
ENSMUSG00000088203	ENSMUSG00000088203	-	13:45294653-45294996	0.913654	0	4.48998	OK	0	0	0	OK	0	0	0	OK	0	0	0	OK	0	0	0	OK	0	0	0	OK
ENSMUSG00000088220	ENSMUSG00000088220	-	19:41744803-41745053	0	0	0	OK	0.426082	0	2.24348	OK	0	0	0	OK	2.57979	0	12.084	OK	0	0	0	OK	0	0	0	OK
ENSMUSG00000088223	ENSMUSG00000088223	-	11:21197707-21197976	0	0	0	OK	0	0	0	OK	0	0	0	OK	0	0	0	OK	0	0	0	OK	0	0	0	OK
ENSMUSG00000088230	ENSMUSG00000088230	-	11:86201369-86357602	0	0	0	OK	0	0	0	OK	0	0	0	OK	0	0	0	OK	0	0	0	OK	95.5608	0	1685.32	OK
ENSMUSG00000088259	ENSMUSG00000088259	-	11:105141213-105141309	0	0	0	OK	0	0	0	OK	0	0	0	OK	0	0	0	OK	0	0	0	OK	0	0	0	OK
ENSMUSG00000088279	ENSMUSG00000088279	-	11:107827373-107827660	0	0	0	OK	0	0	0	OK	0	0	0	OK	0	0	0	OK	0	0	0	OK	0	0	0	OK
ENSMUSG00000088288	ENSMUSG00000088288	-	16:68901895-68902181	0	0	0	OK	0	0	0	OK	0	0	0	OK	0	0	0	OK	0	0	0	OK	0	0	0	OK
ENSMUSG00000088317	ENSMUSG00000088317	-	9:106636317-106636583	0	0	0	OK	0	0	0	OK	0	0	0	OK	0	0	0	OK	0	0	0	OK	0	0	0	OK
ENSMUSG00000088326	ENSMUSG00000088326	-	17:32951743-32958695	0	0	0	OK	1.94365	0	15.8137	OK	0	0	0	OK	0	0	0	OK	0	0	0	OK	0	0	0	OK
ENSMUSG00000088334	ENSMUSG00000088334	-	2:180829489-180889660	0	0	0	OK	0	0	0	OK	0	0	0	OK	0	0	0	OK	0	0	0	OK	0	0	0	OK
ENSMUSG00000088350	ENSMUSG00000088350	-	18:17019050-17137559	0	0	0	OK	0	0	0	OK	0	0	0	OK	0	0	0	OK	0	0	0	OK	0	0	0	OK
ENSMUSG00000088356	ENSMUSG00000088356	-	12:76580487-76710547	0	0	0	OK	0	0	0	OK	0	0	0	OK	0	0	0	OK	0	0	0	OK	0	0	0	OK
ENSMUSG00000088361	ENSMUSG00000088361	-	7:13361110-13386695	0	0	0	OK	0	0	0	OK	0	0	0	OK	0	0	0	OK	0	0	0	OK	0	0	0	OK
ENSMUSG00000088369	ENSMUSG00000088369	-	X:163069613-163069869	0	0	0	OK	0	0	0	OK	0	0	0	OK	0	0	0	OK	0	0	0	OK	0	0	0	OK
ENSMUSG00000088389	ENSMUSG00000088389	-	12:56266919-56267204	0	0	0	OK	0	0	0	OK	0	0	0	OK	0	0	0	OK	0	0	0	OK	0	0	0	OK
ENSMUSG00000088403	ENSMUSG00000088403	-	12:86809956-86810258	0	0	0	OK	0	0	0	OK	0	0	0	OK	0	0	0	OK	0	0	0	OK	0	0	0	OK
ENSMUSG00000088406	ENSMUSG00000088406	-	17:31944768-32034508	0	0	0	OK	0	0	0	OK	0	0	0	OK	0	0	0	OK	0	0	0	OK	0	0	0	OK
ENSMUSG00000088421	ENSMUSG00000088421	-	X:133376216-133376553	0	0	0	OK	0	0	0	OK	0	0	0	OK	0	0	0	OK	0	0	0	OK	0	0	0	OK
ENSMUSG00000088439	ENSMUSG00000088439	-	7:44236176-44243191	0	0	0	OK	0	0	0	OK	0	0	0	OK	0	0	0	OK	0	0	0	OK	0	0	0	OK
ENSMUSG00000088442	ENSMUSG00000088442	-	13:9093880-9174451	7.09373	0	59.0851	OK	6.01693	0	53.6008	OK	5.07892	0	50.4751	OK	0	0	0	OK	0	0	0	OK	3.25666	0	35.8457	OK
ENSMUSG00000088456	ENSMUSG00000088456	-	14:21052573-21448568	8.23782	0	46.6593	OK	4.14504	0	29.9026	OK	5.64071	0	34.4977	OK	0	0	0	OK	0	0	0	OK	0	0	0	OK
ENSMUSG00000088461	ENSMUSG00000088461	-	1:191170295-191218039	0	0	0	OK	0	0	0	OK	0	0	0	OK	0	0	0	OK	0	0	0	OK	0	0	0	OK
ENSMUSG00000088474	ENSMUSG00000088474	-	5:103602586-103602879	0	0	0	OK	0	0	0	OK	0	0	0	OK	0	0	0	OK	0	0	0	OK	0	0	0	OK
ENSMUSG00000088483	ENSMUSG00000088483	-	17:48692449-48692707	0	0	0	OK	0	0	0	OK	0	0	0	OK	0	0	0	OK	0	0	0	OK	0	0	0	OK
ENSMUSG00000088487	ENSMUSG00000088487	-	14:32023343-32023440	0	0	0	OK	0	0	0	OK	0	0	0	OK	0	0	0	OK	0	0	0	OK	0	0	0	OK
ENSMUSG00000088514	ENSMUSG00000088514	-	5:31596934-32084962	1.90706	0	25.3207	OK	0	0	0	OK	7.45872	0	55.6499	OK	0	0	0	OK	0	0	0	OK	0	0	0	OK
ENSMUSG00000088527	ENSMUSG00000088527	-	13:42680622-43138526	0	0	0	OK	0	0	0	OK	0	0	0	OK	0	0	0	OK	0	0	0	OK	0	0	0	OK
ENSMUSG00000088554	ENSMUSG00000088554	-	10:109089997-109090275	0	0	0	OK	0	0	0	OK	0	0	0	OK	0	0	0	OK	0	0	0	OK	0	0	0	OK
ENSMUSG00000088562	ENSMUSG00000088562	-	1:184858137-184858412	3.45191	0	15.9823	OK	0.449961	0	2.36921	OK	0	0	0	OK	0	0	0	OK	1.3365	0	6.81598	OK	8.22478	0	32.9529	OK
ENSMUSG00000088581	ENSMUSG00000088581	-	17:69594538-69594777	0	0	0	OK	0	0	0	OK	0	0	0	OK	0	0	0	OK	0	0	0	OK	0	0	0	OK
ENSMUSG00000088601	ENSMUSG00000088601	-	19:18749982-18892510	10.0277	0	69.7664	OK	0	0	0	OK	0	0	0	OK	0	0	0	OK	0	0	0	OK	0	0	0	OK
ENSMUSG00000088611	ENSMUSG00000088611	-	18:40963278-40963552	0	0	0	OK	0	0	0	OK	0	0	0	OK	0	0	0	OK	0	0	0	OK	0	0	0	OK
ENSMUSG00000088617	ENSMUSG00000088617	-	18:55987221-55987527	0	0	0	OK	0	0	0	OK	0	0	0	OK	0	0	0	OK	0	0	0	OK	0	0	0	OK
ENSMUSG00000088629	ENSMUSG00000088629	-	8:46033260-46195590	24.437	0	86.9945	OK	5.41306	0	35.5514	OK	5.51098	0	37.5998	OK	56.6326	0	167.754	OK	0	0	0	OK	17.0539	0	71.686	OK
ENSMUSG00000088632	ENSMUSG00000088632	-	8:119910359-124345724	0	0	0	OK	0.990853	0	157.626	OK	0	0	0	OK	0	0	0	OK	0	0	0	OK	6.06151	0	558.364	OK
ENSMUSG00000088637	ENSMUSG00000088637	-	2:156386106-156386322	0	0	0	OK	0	0	0	OK	0	0	0	OK	0	0	0	OK	0	0	0	OK	0	0	0	OK
ENSMUSG00000088660	ENSMUSG00000088660	-	7:127046111-127046357	0	0	0	OK	0	0	0	OK	0	0	0	OK	0	0	0	OK	0	0	0	OK	0	0	0	OK
ENSMUSG00000088674	ENSMUSG00000088674	-	10:62919558-62919841	0	0	0	OK	0	0	0	OK	0	0	0	OK	0	0	0	OK	0	0	0	OK	0	0	0	OK
ENSMUSG00000088683	ENSMUSG00000088683	-	7:75114893-75331419	0	0	0	OK	0	0	0	OK	0	0	0	OK	0	0	0	OK	0	0	0	OK	0	0	0	OK
ENSMUSG00000088709	ENSMUSG00000088709	-	X:162693248-162693563	0	0	0	OK	0	0	0	OK	0	0	0	OK	0	0	0	OK	0	0	0	OK	0	0	0	OK
ENSMUSG00000088714	ENSMUSG00000088714	-	14:40318071-40318250	0	0	0	OK	0	0	0	OK	0	0	0	OK	0	0	0	OK	0	0	0	OK	0	0	0	OK
ENSMUSG00000088732	ENSMUSG00000088732	-	18:43761150-43761463	0	0	0	OK	0	0	0	OK	0	0	0	OK	15.2612	0	47.1503	OK	0	0	0	OK	0	0	0	OK
ENSMUSG00000088743	ENSMUSG00000088743	-	9:61953480-62026856	0	0	0	OK	0	0	0	OK	0	0	0	OK	0	0	0	OK	0	0	0	OK	0	0	0	OK
ENSMUSG00000088747	ENSMUSG00000088747	-	11:72340369-72340640	0	0	0	OK	0	0	0	OK	0	0	0	OK	0	0	0	OK	0	0	0	OK	0	0	0	OK
ENSMUSG00000088767	ENSMUSG00000088767	-	X:127408429-127408704	0	0	0	OK	0	0	0	OK	0	0	0	OK	0	0	0	OK	0	0	0	OK	0	0	0	OK
ENSMUSG00000088769	ENSMUSG00000088769	-	14:45458791-45530118	1.95871	0	15.482	OK	0	0	0	OK	0	0	0	OK	0	0	0	OK	0	0	0	OK	0	0	0	OK
ENSMUSG00000088775	ENSMUSG00000088775	-	1:89454805-89897617	0.907244	0	16.8384	OK	0	0	0	OK	9.49056	0	67.0718	OK	0	0	0	OK	1.82471	0	29.28	OK	1.13004	0	21.8659	OK
ENSMUSG00000088786	ENSMUSG00000088786	-	15:36009478-36140400	0	0	0	OK	0	0	0	OK	2.76627	0	19.2723	OK	0	0	0	OK	0	0	0	OK	0	0	0	OK
ENSMUSG00000088794	ENSMUSG00000088794	-	3:73066315-73594830	0	0	0	OK	0	0	0	OK	0	0	0	OK	0	0	0	OK	0	0	0	OK	0	0	0	OK
ENSMUSG00000088803	ENSMUSG00000088803	-	15:11964275-11970083	0	0	0	OK	0	0	0	OK	0	0	0	OK	0	0	0	OK	0	0	0	OK	0	0	0	OK
ENSMUSG00000088819	ENSMUSG00000088819	-	17:37010742-37023398	0	0	0	OK	0	0	0	OK	0	0	0	OK	0	0	0	OK	0	0	0	OK	0	0	0	OK
ENSMUSG00000088825	ENSMUSG00000088825	-	2:49787687-49948849	0	0	0	OK	0	0	0	OK	0	0	0	OK	0	0	0	OK	0	0	0	OK	0	0	0	OK
ENSMUSG00000088842	ENSMUSG00000088842	-	5:25181459-25220297	0	0	0	OK	0	0	0	OK	0	0	0	OK	0	0	0	OK	0	0	0	OK	0	0	0	OK
ENSMUSG00000088864	ENSMUSG00000088864	-	X:136704177-136704470	0	0	0	OK	0	0	0	OK	0	0	0	OK	0	0	0	OK	0	0	0	OK	0	0	0	OK
ENSMUSG00000088880	ENSMUSG00000088880	-	6:19341328-19341586	0	0	0	OK	0	0	0	OK	0	0	0	OK	0	0	0	OK	0	0	0	OK	0	0	0	OK
ENSMUSG00000088902	ENSMUSG00000088902	-	4:116877375-116989264	0	0	0	OK	10.7257	0	46.7862	OK	0	0	0	OK	0	0	0	OK	0	0	0	OK	7.41741	0	37.9355	OK
ENSMUSG00000088908	ENSMUSG00000088908	-	9:80037428-80037714	0	0	0	OK	0	0	0	OK	0	0	0	OK	0	0	0	OK	0	0	0	OK	0	0	0	OK
ENSMUSG00000088939	ENSMUSG00000088939	-	12:17644899-17645205	0.818814	0	4.21833	OK	0	0	0	OK	0	0	0	OK	0	0	0	OK	0	0	0	OK	0	0	0	OK
ENSMUSG00000088940	ENSMUSG00000088940	-	19:38473119-38473202	0	0	0	OK	0	0	0	OK	0	0	0	OK	0	0	0	OK	0	0	0	OK	0	0	0	OK
ENSMUSG00000088994	ENSMUSG00000088994	-	2:66440879-66634962	0	0	0	OK	0	0	0	OK	0	0	0	OK	0	0	0	OK	0	0	0	OK	0	0	0	OK
ENSMUSG00000089016	ENSMUSG00000089016	-	19:30264879-30265160	0	0	0	OK	0	0	0	OK	0	0	0	OK	0	0	0	OK	6.64118	0	26.8084	OK	0	0	0	OK
ENSMUSG00000089065	ENSMUSG00000089065	-	4:105975574-105975885	0	0	0	OK	0	0	0	OK	0	0	0	OK	0	0	0	OK	0	0	0	OK	0	0	0	OK
ENSMUSG00000089075	ENSMUSG00000089075	-	3:103074013-103099720	0	0	0	OK	0	0	0	OK	0	0	0	OK	0	0	0	OK	0	0	0	OK	0	0	0	OK
ENSMUSG00000089082	ENSMUSG00000089082	-	9:111228227-111271791	0	0	0	OK	0	0	0	OK	0	0	0	OK	0	0	0	OK	0	0	0	OK	0	0	0	OK
ENSMUSG00000089090	ENSMUSG00000089090	-	4:19514489-19514779	0	0	0	OK	0	0	0	OK	0	0	0	OK	0	0	0	OK	0	0	0	OK	0	0	0	OK
ENSMUSG00000089118	ENSMUSG00000089118	-	16:36493695-36562141	0	0	0	OK	0	0	0	OK	0	0	0	OK	13.9816	0	41.6917	OK	0	0	0	OK	0	0	0	OK
ENSMUSG00000089129	ENSMUSG00000089129	-	18:12961498-12961805	5.41854	0	21.666	OK	2.95775	0	13.129	OK	9.46364	0	33.6934	OK	0	0	0	OK	9.803	0	34.6845	OK	18.9747	0	55.7076	OK
ENSMUSG00000089141	ENSMUSG00000089141	-	1:37973966-37974203	0	0	0	OK	0	0	0	OK	0	0	0	OK	0	0	0	OK	0	0	0	OK	0	0	0	OK
ENSMUSG00000089146	ENSMUSG00000089146	-	10:94948589-94948893	0	0	0	OK	0.888419	0	4.46113	OK	0.466465	0	2.64996	OK	0	0	0	OK	0	0	0	OK	0	0	0	OK
ENSMUSG00000089148	ENSMUSG00000089148	-	8:91184918-91185183	0	0	0	OK	0	0	0	OK	2.08563	0	10.2753	OK	0	0	0	OK	0	0	0	OK	0	0	0	OK
ENSMUSG00000089149	ENSMUSG00000089149	-	3:19330772-19331084	0	0	0	OK	0	0	0	OK	0	0	0	OK	0	0	0	OK	0	0	0	OK	0	0	0	OK
ENSMUSG00000089158	ENSMUSG00000089158	-	1:192891232-193035775	0	0	0	OK	0	0	0	OK	0	0	0	OK	0	0	0	OK	0	0	0	OK	0	0	0	OK
ENSMUSG00000089169	ENSMUSG00000089169	-	1:97795113-98095646	0	0	0	OK	1.35839	0	17.6229	OK	0	0	0	OK	7.25024	0	42.0992	OK	0	0	0	OK	0	0	0	OK
ENSMUSG00000089170	ENSMUSG00000089170	-	14:56526760-56571846	0	0	0	OK	0	0	0	OK	0	0	0	OK	0	0	0	OK	0	0	0	OK	0	0	0	OK
ENSMUSG00000089224	ENSMUSG00000089224	-	11:72796225-72927120	12.7282	0	245.009	OK	52.6974	0	541.231	OK	62.9277	0	659.505	OK	0	0	0	OK	45.7067	0	559.64	OK	68.3318	0	618.3	OK
ENSMUSG00000089234	ENSMUSG00000089234	-	8:12356152-12356469	0	0	0	OK	0	0	0	OK	0	0	0	OK	0	0	0	OK	0	0	0	OK	0	0	0	OK
ENSMUSG00000089241	ENSMUSG00000089241	-	14:31523081-31591343	0	0	0	OK	0	0	0	OK	0	0	0	OK	0	0	0	OK	0	0	0	OK	0	0	0	OK
ENSMUSG00000089248	ENSMUSG00000089248	-	5:118190735-118245116	0	0	0	OK	0	0	0	OK	0	0	0	OK	0	0	0	OK	0	0	0	OK	0	0	0	OK
ENSMUSG00000089256	ENSMUSG00000089256	-	1:131102392-131102745	0	0	0	OK	0	0	0	OK	0	0	0	OK	0	0	0	OK	0	0	0	OK	0	0	0	OK
ENSMUSG00000089273	ENSMUSG00000089273	-	7:36698117-36773553	0	0	0	OK	4.54436	0	26.3407	OK	0	0	0	OK	29.1722	0	87.5061	OK	0	0	0	OK	7.72183	0	36.6397	OK
ENSMUSG00000089280	ENSMUSG00000089280	-	11:57969341-57969612	0	0	0	OK	0	0	0	OK	0	0	0	OK	0	0	0	OK	0	0	0	OK	0	0	0	OK
ENSMUSG00000089282	ENSMUSG00000089282	-	X:144688906-145122411	0	0	0	OK	0	0	0	OK	0	0	0	OK	0	0	0	OK	0	0	0	OK	0	0	0	OK
ENSMUSG00000089285	ENSMUSG00000089285	-	18:59738063-59738357	0	0	0	OK	0	0	0	OK	0	0	0	OK	0	0	0	OK	0	0	0	OK	0	0	0	OK
ENSMUSG00000089298	ENSMUSG00000089298	-	4:133130504-133199756	1.06383	0	22.0402	OK	7.23716	0	70.1879	OK	6.01403	0	63.658	OK	0	0	0	OK	21.8735	0	129.123	OK	2.55516	0	38.8101	OK
ENSMUSG00000089305	ENSMUSG00000089305	-	8:64931971-64932062	0	0	0	OK	0	0	0	OK	0	0	0	OK	0	0	0	OK	0	0	0	OK	0	0	0	OK
ENSMUSG00000089316	ENSMUSG00000089316	-	2:147177545-147331681	0	0	0	OK	0	0	0	OK	0	0	0	OK	0	0	0	OK	0	0	0	OK	0	0	0	OK
ENSMUSG00000089318	ENSMUSG00000089318	-	2:140395308-142392966	0	0	0	OK	0	0	0	OK	0	0	0	OK	0	0	0	OK	0	0	0	OK	0	0	0	OK
ENSMUSG00000089343	ENSMUSG00000089343	-	11:117115167-117159268	0	0	0	OK	0	0	0	OK	0	0	0	OK	0	0	0	OK	8.73839	0	36.2103	OK	0	0	0	OK
ENSMUSG00000089344	ENSMUSG00000089344	-	8:112570042-112882717	50.5675	0	248.505	OK	0	0	0	OK	0	0	0	OK	0	0	0	OK	0	0	0	OK	0	0	0	OK
ENSMUSG00000089358	ENSMUSG00000089358	-	1:13932377-13932685	0	0	0	OK	0	0	0	OK	0	0	0	OK	0	0	0	OK	0	0	0	OK	0	0	0	OK
ENSMUSG00000089376	ENSMUSG00000089376	-	3:153198265-153725174	0	0	0	OK	4.31527	0	23.3938	OK	0	0	0	OK	0	0	0	OK	0	0	0	OK	7.35713	0	32.8404	OK
ENSMUSG00000089395	ENSMUSG00000089395	-	1:32726638-32726930	0	0	0	OK	0	0	0	OK	0	0	0	OK	0	0	0	OK	0	0	0	OK	0	0	0	OK
ENSMUSG00000089404	ENSMUSG00000089404	-	11:94958777-94958893	0	0	0	OK	0	0	0	OK	0	0	0	OK	0	0	0	OK	0	0	0	OK	0	0	0	OK
ENSMUSG00000089410	ENSMUSG00000089410	-	18:84719003-84740436	0	0	0	OK	0	0	0	OK	0	0	0	OK	0	0	0	OK	0	0	0	OK	0	0	0	OK
ENSMUSG00000089446	ENSMUSG00000089446	-	4:101496647-101642799	0	0	0	OK	0	0	0	OK	0	0	0	OK	0	0	0	OK	0	0	0	OK	0	0	0	OK
ENSMUSG00000089453	ENSMUSG00000089453	-	7:79273198-79365508	7.03127	0	121.389	OK	7.08705	0	123.336	OK	9.24095	0	168.406	OK	28.6419	0	331.365	OK	23.0932	0	315.837	OK	6.97975	0	162.187	OK
ENSMUSG00000089462	ENSMUSG00000089462	-	2:78550507-78550737	0	0	0	OK	0	0	0	OK	0	0	0	OK	0	0	0	OK	0	0	0	OK	0	0	0	OK
ENSMUSG00000089469	ENSMUSG00000089469	-	14:54067578-54125395	0	0	0	OK	0	0	0	OK	0	0	0	OK	0	0	0	OK	0	0	0	OK	0	0	0	OK
ENSMUSG00000089488	ENSMUSG00000089488	-	13:99040397-99040650	0	0	0	OK	0	0	0	OK	0	0	0	OK	0	0	0	OK	0	0	0	OK	0	0	0	OK
ENSMUSG00000089490	ENSMUSG00000089490	-	6:111992109-111992424	0	0	0	OK	0	0	0	OK	0	0	0	OK	0	0	0	OK	0	0	0	OK	0	0	0	OK
ENSMUSG00000089529	ENSMUSG00000089529	-	18:32293349-32293657	0	0	0	OK	0	0	0	OK	0	0	0	OK	0	0	0	OK	0	0	0	OK	0	0	0	OK
ENSMUSG00000089588	ENSMUSG00000089588	-	4:123349632-123684360	0	0	0	OK	0	0	0	OK	0	0	0	OK	0	0	0	OK	0	0	0	OK	0	0	0	OK
ENSMUSG00000089596	ENSMUSG00000089596	-	2:33729952-33887946	0	0	0	OK	0	0	0	OK	0	0	0	OK	0	0	0	OK	0	0	0	OK	0	0	0	OK
ENSMUSG00000089610	ENSMUSG00000089610	-	17:61259650-61259946	0	0	0	OK	0	0	0	OK	0	0	0	OK	0	0	0	OK	0	0	0	OK	0	0	0	OK
ENSMUSG00000089618	ENSMUSG00000089618	-	10:95603791-95604116	0	0	0	OK	0	0	0	OK	0	0	0	OK	0	0	0	OK	0	0	0	OK	0	0	0	OK
ENSMUSG00000089621	ENSMUSG00000089621	-	4:53713997-53765785	0	0	0	OK	0	0	0	OK	0	0	0	OK	0	0	0	OK	0	0	0	OK	0	0	0	OK
ENSMUSG00000089663	ENSMUSG00000089663	-	16:22468460-22657221	0.000276047	0	0.0460732	OK	0.000132113	0	0.0478374	OK	0.000248246	0	0.0459923	OK	0.000187192	0	0.0564902	OK	0.000488624	0	0.0595569	OK	0.00028203	0	0.0455212	OK
ENSMUSG00000089702	ENSMUSG00000089702	-	9:15316914-15357788	0.767311	0	2.19978	OK	0.454512	0	1.37276	OK	0	0	0	OK	2.50445	0.00440049	5.00451	OK	0	0	0	OK	0.302824	0	1.11606	OK
ENSMUSG00000089706	ENSMUSG00000089706	-	1:97795113-98095646	1.37396	0.396337	2.35158	OK	1.65802	0.491504	2.82454	OK	2.24149	0.883114	3.59986	OK	1.8252	0.603747	3.04666	OK	4.20705	1.8181	6.596	OK	0.639803	0.119053	1.16055	OK
ENSMUSG00000089720	ENSMUSG00000089720	-	2:87135380-87140222	0.0453128	0	0.214163	OK	0	0	0	OK	0	0	0	OK	0.891658	0	2.6526	OK	0.548938	0	1.7975	OK	0	0	0	OK
ENSMUSG00000089757	ENSMUSG00000089757	-	4:152390741-152563183	0	0	0	OK	0.140398	0	0.615507	OK	0.0353522	0	0.275792	OK	0	0	0	OK	0	0	0	OK	0.224195	0	0.800882	OK
ENSMUSG00000089759	ENSMUSG00000089759	-	X:135022733-135060336	0.20441	0.000525139	0.408295	OK	0.0871511	0	0.250708	OK	0.0454575	0	0.144043	OK	1.66197	0.79245	2.53149	OK	0.0899292	0	0.262778	OK	0.0331641	0	0.117076	OK
ENSMUSG00000089760	ENSMUSG00000089760	-	18:84719003-84740436	0	0	0	OK	0	0	0	OK	0	0	0	OK	0	0	0	OK	0	0	0	OK	0	0	0	OK
ENSMUSG00000089796	ENSMUSG00000089796	-	15:79724069-79742536	0.125442	0	0.735112	OK	0.27269	0	1.20474	OK	0.559543	0	1.84696	OK	0	0	0	OK	0	0	0	OK	0.621056	0	2.14372	OK
ENSMUSG00000089827	ENSMUSG00000089827	-	13:80883383-80896035	0.713321	0	2.73402	OK	1.12676	0	3.74597	OK	1.24686	0	3.76207	OK	0	0	0	OK	1.54047	0	4.87903	OK	0	0	0	OK
ENSMUSG00000089829	ENSMUSG00000089829	-	1:165781074-166002678	0	0	0	OK	0.0104104	0	0.139184	OK	0.00588616	0	0.0956894	OK	0.497121	0	1.42735	OK	0.0196452	0	0.201454	OK	0	0	0	OK
ENSMUSG00000089875	ENSMUSG00000089875	-	13:59769964-59823147	1.00915	0	4.13222	OK	0	0	0	OK	1.55511	0	5.81732	OK	0.721472	0	3.64146	OK	2.13924	0	7.64073	OK	0.316977	0	1.70523	OK
ENSMUSG00000089884	ENSMUSG00000089884	-	2:88034195-88037686	0	0	0	OK	0	0	0	OK	0	0	0	OK	0.647115	0	2.07783	OK	0	0	0	OK	0	0	0	OK
ENSMUSG00000089902	ENSMUSG00000089902	-	2:69861561-69885615	0	0	0	OK	0.741423	0	4.83402	OK	0.879997	0	5.14318	OK	0	0	0	OK	2.28753	0	10.2709	OK	2.08646	0	7.87083	OK
ENSMUSG00000089907	ENSMUSG00000089907	-	17:10403011-10840311	0.0702556	0	0.234383	OK	0.0231446	0	0.116692	OK	0.019748	0	0.0847715	OK	0.406791	0.00176055	0.811822	OK	0.0325162	0	0.155329	OK	0.00230318	0	0.0130848	OK
ENSMUSG00000089940	ENSMUSG00000089940	-	13:89655311-90112257	0.17385	0.0403625	0.307338	OK	0.164826	0.0388943	0.290757	OK	0.18942	0.0549878	0.323852	OK	0.955375	0.485697	1.42505	OK	0.407249	0.157428	0.65707	OK	0.203922	0.0801626	0.327681	OK
ENSMUSG00000089964	ENSMUSG00000089964	-	1:74850894-74879953	0.0405189	0	0.135676	OK	0.0283922	0	0.107039	OK	0.0469735	0	0.14727	OK	0.123172	0	0.298209	OK	0.0794481	0	0.222373	OK	0.0465028	0	0.141692	OK
ENSMUSG00000089979	ENSMUSG00000089979	-	16:18052859-18090203	0.82095	0	4.50578	OK	0.72933	0	3.8392	OK	0.872043	0	4.63034	OK	6.85472	0	18.5862	OK	4.80875	0	14.3708	OK	0.774926	0	4.60631	OK
ENSMUSG00000089983	ENSMUSG00000089983	-	18:38185913-38229145	0.301947	0	1.02791	OK	0.352633	0	1.121	OK	0.328523	0	1.1584	OK	0.730757	0	2.11248	OK	0.558888	0	1.5583	OK	0.352141	0	1.02139	OK
ENSMUSG00000089990	ENSMUSG00000089990	-	1:169928647-169934653	0.0571248	0	0.518957	OK	0	0	0	OK	0	0	0	OK	0	0	0	OK	0.148994	0	0.710097	OK	4.33837e-07	0	0.0598278	OK
ENSMUSG00000090030	ENSMUSG00000090030	-	5:107716656-107728801	0.0772987	0	0.424745	OK	0.0479437	0	0.328231	OK	0.0527484	0	0.33206	OK	0	0	0	OK	0	0	0	OK	0.0468641	0	0.255307	OK
ENSMUSG00000090073	ENSMUSG00000090073	-	2:25783939-25815848	0.0285811	0	0.125797	OK	0	0	0	OK	0.0447586	0	0.181223	OK	0.572636	0	1.24056	OK	0.0109443	0	0.0558142	OK	0	0	0	OK
ENSMUSG00000090116	ENSMUSG00000090116	-	8:99011885-99733438	0.0812053	0.00925518	0.153155	OK	0.0225179	0	0.064837	OK	0.025486	0	0.0764872	OK	0.515902	0.23516	0.796643	OK	0.0960083	0	0.193474	OK	0.0217977	0	0.0531332	OK
ENSMUSG00000090118	ENSMUSG00000090118	-	8:124793018-124890057	0.43458	0.0608446	0.808315	OK	0.447249	0.07877	0.815729	OK	0.389566	0.0359909	0.743141	OK	0.951365	0.306674	1.59606	OK	0.450701	0.051273	0.850129	OK	0.413465	0.0755764	0.751354	OK
ENSMUSG00000090157	ENSMUSG00000090157	-	2:31974435-32064911	0.164002	0	0.492851	OK	0.163334	0	0.491483	OK	0.223703	0	0.633377	OK	0.739621	0	1.56696	OK	0.893148	0	1.78903	OK	0.219339	0	0.668292	OK
ENSMUSG00000090160	ENSMUSG00000090160	-	17:90033630-91093071	0	0	0	OK	0.0214477	0	0.183167	OK	0	0	0	OK	0	0	0	OK	0	0	0	OK	0	0	0	OK
ENSMUSG00000090192	ENSMUSG00000090192	-	6:122553800-122570849	0.0166042	0	0.112281	OK	0.0325864	0	0.168281	OK	0.0415182	0	0.191247	OK	0.499414	0	1.05612	OK	0.0468545	0	0.226968	OK	0.0550953	0	0.217403	OK
ENSMUSG00000090193	ENSMUSG00000090193	-	12:111713260-111754980	0.348654	0	2.46753	OK	0	0	0	OK	0.0254128	0	0.641883	OK	0	0	0	OK	0	0	0	OK	0	0	0	OK
ENSMUSG00000090199	ENSMUSG00000090199	-	15:7206119-7411381	0.10687	0	0.330445	OK	0.00214657	0	0.0364048	OK	0.0261837	0	0.128193	OK	0.764295	0.0458253	1.48277	OK	0	0	0	OK	0	0	0	OK
ENSMUSG00000090235	ENSMUSG00000090235	-	19:42755104-42781454	7.29602e-05	0	0.0525836	OK	0	0	0	OK	0.00030098	0	0.0522229	OK	7.74659e-05	0	0.058695	OK	8.4724e-05	0	0.0444977	OK	0	0	0	OK
ENSMUSG00000090248	ENSMUSG00000090248	-	2:128966592-129021756	0.164518	0	0.641932	OK	0.0180497	0	0.181845	OK	0.0939313	0	0.467133	OK	0	0	0	OK	0	0	0	OK	0.130531	0	0.527978	OK
ENSMUSG00000090358	ENSMUSG00000090358	-	13:108313098-108316273	2.36213e-05	0	0.0429205	OK	1.58172e-05	0	0.0428594	OK	1.55729e-05	0	0.0422408	OK	1.82377e-05	0	0.051734	OK	2.07806e-05	0	0.062255	OK	1.34728e-05	0	0.0386849	OK
ENSMUSG00000090370	ENSMUSG00000090370	-	12:20990458-21286237	0.812504	0.383896	1.24111	OK	0.702942	0.323844	1.08204	OK	0.784301	0.346242	1.22236	OK	1.26906	0.631734	1.90638	OK	1.24478	0.647539	1.84202	OK	0.3859	0.17678	0.595019	OK
ENSMUSG00000090386	ENSMUSG00000090386	-	16:77236316-77691403	0.0706058	0.0332272	0.107984	OK	0.0927277	0.0455799	0.139876	OK	0.0401949	0.0145571	0.0658327	OK	0.643588	0.358919	0.928257	OK	0.188283	0.099517	0.277048	OK	0.0675512	0.0327316	0.102371	OK
ENSMUSG00000090534	ENSMUSG00000090534	-	14:118233231-118261199	0.0540098	0	0.171757	OK	0.00575673	0	0.0375831	OK	0.0119201	0	0.0523032	OK	0.214342	0	0.459787	OK	0.0389156	0	0.144354	OK	0.00502787	0	0.0360723	OK
ENSMUSG00000090564	ENSMUSG00000090564	-	14:21831268-21856926	0.0889577	0	0.797449	OK	0.164411	0	1.11639	OK	0.130108	0	0.975907	OK	0	0	0	OK	0.243362	0	1.32723	OK	0.403814	0	1.81668	OK
ENSMUSG00000090576	ENSMUSG00000090576	-	6:108577038-108666925	0	0	0	OK	0	0	0	OK	0	0	0	OK	0	0	0	OK	0	0	0	OK	0	0	0	OK
ENSMUSG00000090585	ENSMUSG00000090585	-	14:7412459-7508369	0.0602384	0	0.12161	OK	0.0070599	0	0.0271649	OK	0.015886	0	0.0489601	OK	0.685766	0.356887	1.01464	OK	0.0527286	0	0.123242	OK	0.0218541	0	0.0609471	OK
ENSMUSG00000090608	ENSMUSG00000090608	-	9:123635387-123851899	0.993998	0	2.31164	OK	1.45223	0.0207794	2.88368	OK	1.2131	0	2.58214	OK	1.73591	0.176104	3.29572	OK	1.5158	0	3.23822	OK	0.830954	0	1.67501	OK
ENSMUSG00000090706	ENSMUSG00000090706	-	14:73123036-73325822	0.55356	0	1.55732	OK	0.616309	0	1.71701	OK	0.29748	0	1.019	OK	1.42748	0	3.02918	OK	1.28626	0	3.11555	OK	0.603968	0	1.52342	OK
ENSMUSG00000090722	ENSMUSG00000090722	-	12:91638541-91788387	1.05216	0.234884	1.86944	OK	0.83293	0.0221378	1.64372	OK	1.43528	0.354434	2.51612	OK	1.20336	0.124859	2.28185	OK	3.33589	1.10167	5.57011	OK	0.795381	0.120508	1.47025	OK
ENSMUSG00000090952	ENSMUSG00000090952	-	17:33742483-33761870	0.334958	0	1.71373	OK	0.483944	0	2.34564	OK	0.757744	0	2.8841	OK	0	0	0	OK	0.180792	0	1.25721	OK	0.120874	0	0.677112	OK
ENSMUSG00000091133	ENSMUSG00000091133	-	13:69497958-69635780	0.430204	0	1.48701	OK	0.126857	0	0.667231	OK	0.569498	0	1.69589	OK	0	0	0	OK	0	0	0	OK	0	0	0	OK
ENSMUSG00000091370	ENSMUSG00000091370	-	10:41538845-41709300	0.143206	0	0.466938	OK	0.035087	0	0.19931	OK	0.00493896	0	0.0615688	OK	0.237754	0	0.702109	OK	0	0	0	OK	0.0326158	0	0.170994	OK
ENSMUSG00000091378	ENSMUSG00000091378	-	19:59943721-59948398	0	0	0	OK	0.0525249	0	0.240387	OK	0.0567709	0	0.254843	OK	0	0	0	OK	0	0	0	OK	0	0	0	OK
ENSMUSG00000091412	ENSMUSG00000091412	-	15:66929320-67013039	0.0756234	0	0.216193	OK	0.0243694	0	0.0997889	OK	0.032902	0	0.122324	OK	0.578583	0.140943	1.01622	OK	0.0466729	0	0.170246	OK	0.0344612	0	0.119763	OK
ENSMUSG00000091475	ENSMUSG00000091475	-	17:25570810-25575043	0.0451373	0	0.294228	OK	0.13221	0	0.58234	OK	0	0	0	OK	0.764858	0	2.24136	OK	0	0	0	OK	0.0133189	0	0.0756672	OK
ENSMUSG00000091509	ENSMUSG00000091509	-	14:105106750-105177327	0.850831	0	2.38692	OK	1.78036	0	4.15193	OK	1.50872	0	3.55987	OK	2.15772	0	5.06696	OK	1.90737	0	5.32417	OK	0.528183	0	1.57653	OK
ENSMUSG00000091510	ENSMUSG00000091510	-	7:45339125-45370583	0	0	0	OK	0	0	0	OK	0	0	0	OK	0	0	0	OK	0	0	0	OK	0	0	0	OK
ENSMUSG00000091542	ENSMUSG00000091542	-	4:42206997-42235604	0.12027	0	0.28184	OK	0.11471	0	0.27466	OK	0.0430242	0	0.138742	OK	0.606496	0.197453	1.01554	OK	0.199845	0	0.433286	OK	0.0628202	0	0.178133	OK
ENSMUSG00000091562	ENSMUSG00000091562	-	16:59558012-59600886	0.407294	0.133677	0.680911	OK	0.416054	0.122995	0.709113	OK	0.486437	0.173878	0.798997	OK	1.00594	0.459627	1.55226	OK	0.576664	0.18566	0.967667	OK	0.217984	0.0370523	0.398916	OK
ENSMUSG00000091575	ENSMUSG00000091575	-	3:106481981-106575890	10.4273	1.01298	19.8417	OK	9.98635	0.961683	19.011	OK	10.5367	1.09351	19.9799	OK	6.13218	0.0297784	12.2346	OK	7.13527	0	15.3287	OK	1.97154	0	4.58265	OK
ENSMUSG00000091587	ENSMUSG00000091587	-	12:81358859-81557458	0	0	0	OK	0.371989	0	3.1011	OK	0.293957	0	2.78768	OK	0	0	0	OK	0	0	0	OK	0.432646	0	3.06006	OK
ENSMUSG00000091849	ENSMUSG00000091849	-	14:3186100-3262317	0.0564481	0	0.122942	OK	0.0086257	0	0.0362697	OK	0.0143705	0	0.0492321	OK	0.650014	0.322091	0.977937	OK	0.0539125	0	0.132747	OK	0.0238775	0	0.0654412	OK
ENSMUSG00000091947	ENSMUSG00000091947	-	12:81358859-81557458	0.153892	0	0.515915	OK	0.117455	0	0.457916	OK	0.147387	0	0.530224	OK	0.504392	0	1.10285	OK	0.393874	0	1.08254	OK	0.134613	0	0.417427	OK
ENSMUSG00000091994	ENSMUSG00000091994	-	10:79851380-79883174	0	0	0	OK	0.483794	0	2.37239	OK	0.55508	0	2.45846	OK	0	0	0	OK	0.19593	0	1.16954	OK	0	0	0	OK
ENSMUSG00000092176	ENSMUSG00000092176	-	17:34604261-34628510	0.289816	0	0.955216	OK	0.214987	0	0.721589	OK	0.245627	0	0.800963	OK	0.326166	0	0.925101	OK	0.169927	0	0.704849	OK	0.279982	0	0.76915	OK
ENSMUSG00000092178	ENSMUSG00000092178	-	7:7366610-7374636	0.100818	0	0.361494	OK	0.00470339	0	0.0451645	OK	0.0870591	0	0.321933	OK	1.23601	0.226645	2.24537	OK	0.0300415	0	0.143176	OK	0.0510724	0	0.204624	OK
ENSMUSG00000092182	ENSMUSG00000092182	-	19:27761720-28011166	0.395791	0	1.81703	OK	0.592523	0	2.3296	OK	0.283381	0	1.45193	OK	0	0	0	OK	0.755934	0	3.33281	OK	0.651994	0	2.29411	OK
ENSMUSG00000092185	ENSMUSG00000092185	-	9:7931998-8004596	0.744826	0	1.58416	OK	0.73878	0	1.58924	OK	0.829427	0	1.80221	OK	1.62578	0.28148	2.97008	OK	1.77703	0.180425	3.37364	OK	0.610124	0	1.30603	OK
ENSMUSG00000092190	ENSMUSG00000092190	-	10:7725999-7763150	1.21112	0.346811	2.07542	OK	0.884835	0.202107	1.56756	OK	1.36236	0.436787	2.28793	OK	3.55206	1.69806	5.40606	OK	1.86633	0.536767	3.19589	OK	0.535677	0.104779	0.966576	OK
ENSMUSG00000092201	ENSMUSG00000092201	-	2:114009600-114068324	0.0371722	0	0.10342	OK	0.0024688	0	0.0200981	OK	0	0	0	OK	0.545204	0.226559	0.863849	OK	0.0534328	0	0.148985	OK	0.0141552	0	0.0480504	OK
ENSMUSG00000092203	ENSMUSG00000092203	-	17:34950237-34952471	1.40884	0	3.57801	OK	2.20036	0	4.84688	OK	2.07512	0	4.60353	OK	0	0	0	OK	1.26931	0	3.65863	OK	1.71053	0	3.66664	OK
ENSMUSG00000092218	ENSMUSG00000092218	-	9:108049241-108085003	1.79782	0	3.8034	OK	1.29811	0	3.03055	OK	3.17502	0.396896	5.95315	OK	0.747402	0	2.03113	OK	3.18599	0.402779	5.96921	OK	1.97767	0	4.1889	OK
ENSMUSG00000092220	ENSMUSG00000092220	-	1:88055387-88220002	0.761317	0.312013	1.21062	OK	0.61301	0.235238	0.990782	OK	0.617725	0.269166	0.966283	OK	1.53728	0.708192	2.36636	OK	1.20167	0.552466	1.85087	OK	0.698135	0.301928	1.09434	OK
ENSMUSG00000092255	ENSMUSG00000092255	-	X:73097186-73104886	0.0234521	0	0.110842	OK	0	0	0	OK	0.0230823	0	0.109913	OK	0.40702	0	1.14556	OK	0	0	0	OK	0.00597042	0	0.033919	OK
ENSMUSG00000092258	ENSMUSG00000092258	-	9:44066326-44121947	0	0	0	OK	0.371451	0	2.00086	OK	0	0	0	OK	0	0	0	OK	0.109307	0	0.836671	OK	0	0	0	OK
ENSMUSG00000092267	ENSMUSG00000092267	-	19:5795689-5802672	0	0	0	OK	0	0	0	OK	0	0	0	OK	0	0	0	OK	0	0	0	OK	0	0	0	OK
ENSMUSG00000092268	ENSMUSG00000092268	-	17:49427937-49455435	0.778657	0	3.27688	OK	0.248895	0	1.72081	OK	0	0	0	OK	0	0	0	OK	0	0	0	OK	0.869583	0	3.54071	OK
ENSMUSG00000092272	ENSMUSG00000092272	-	14:78070716-78090786	0.0236512	0	0.100449	OK	0.00585779	0	0.0292297	OK	0.00214919	0	0.0122094	OK	0.484131	0.0416061	0.926657	OK	0.0247944	0	0.107632	OK	0.0160946	0	0.0672461	OK
ENSMUSG00000092283	ENSMUSG00000092283	-	2:158028496-158146436	15.9088	0	56.3509	OK	12.0047	0	47.0471	OK	6.95009	0	32.5803	OK	2.492	0	18.0975	OK	0.00475864	0	0.604146	OK	23.2527	0	62.8944	OK
ENSMUSG00000092353	ENSMUSG00000092353	-	2:18694031-18760862	0.492677	0.090602	0.894752	OK	0.26365	0	0.571182	OK	0.274699	0	0.588262	OK	0.693723	0.110786	1.27666	OK	1.11134	0.307496	1.91517	OK	0.105997	0	0.311393	OK
ENSMUSG00000092364	ENSMUSG00000092364	-	7:101317085-101346626	0.48888	0	1.40352	OK	0.500794	0	1.43394	OK	0.503518	0	1.40613	OK	0.520748	0	1.50534	OK	0.874673	0	2.06784	OK	0.820928	0	2.42095	OK
ENSMUSG00000092373	ENSMUSG00000092373	-	12:20990458-21286237	0.652736	0	3.57514	OK	1.802	0	6.36852	OK	1.22395	0	5.38909	OK	1.98196	0	7.56309	OK	1.28381	0	5.71304	OK	0.638981	0	2.67659	OK
ENSMUSG00000092375	ENSMUSG00000092375	-	15:77991747-78144142	0.0574145	0	0.1801	OK	0.00654117	0	0.0324318	OK	0.00170458	0	0.0138928	OK	0.842958	0.304836	1.38108	OK	0.187231	0	0.439244	OK	0.00913524	0	0.0430779	OK
ENSMUSG00000092384	ENSMUSG00000092384	-	10:127289695-127311786	0.783915	0	3.32207	OK	0.603847	0	2.95022	OK	0.128338	0	1.12287	OK	0	0	0	OK	0.312119	0	1.63755	OK	0	0	0	OK
ENSMUSG00000092386	ENSMUSG00000092386	-	6:72608431-72617000	1.12677	0	3.64315	OK	0.582187	0	2.33397	OK	2.09461	0	5.68543	OK	2.4908	0	7.0013	OK	2.27358	0	6.30975	OK	0.526725	0	1.59735	OK
ENSMUSG00000092404	ENSMUSG00000092404	-	12:45437180-45441698	0	0	0	OK	0	0	0	OK	0	0	0	OK	0.000332097	0	0.0363268	OK	0	0	0	OK	0	0	0	OK
ENSMUSG00000092412	ENSMUSG00000092412	-	17:33629089-33645706	0.754519	0.157835	1.3512	OK	0.576707	0.0605812	1.09283	OK	0.495705	0.0163233	0.975088	OK	1.48651	0.514487	2.45854	OK	0.97008	0.205848	1.73431	OK	0.457465	0.0172067	0.897723	OK
ENSMUSG00000092455	ENSMUSG00000092455	-	11:22758598-22982382	0.98229	0	3.18314	OK	0.45826	0	1.97894	OK	0.804655	0	2.78756	OK	2.85292	0	9.20603	OK	2.78733	0	7.98376	OK	0	0	0	OK
ENSMUSG00000092483	ENSMUSG00000092483	-	4:154960769-154962371	0	0	0	OK	0	0	0	OK	0.569056	0	2.30405	OK	0	0	0	OK	0	0	0	OK	0	0	0	OK
ENSMUSG00000092492	ENSMUSG00000092492	-	4:75941237-78214177	0.141366	0	1.72408	OK	0	0	0	OK	0	0	0	OK	2.41931	0	10.5866	OK	0	0	0	OK	0	0	0	OK
ENSMUSG00000092494	ENSMUSG00000092494	-	15:79286227-79328390	0	0	0	OK	0.0656009	0	0.662825	OK	0	0	0	OK	2.12988	0	6.03986	OK	0	0	0	OK	0	0	0	OK
ENSMUSG00000092495	ENSMUSG00000092495	-	15:65787033-65873816	2.91562	0	19.3007	OK	0	0	0	OK	0	0	0	OK	0	0	0	OK	12.4242	0	46.1748	OK	3.12277	0	18.9708	OK
ENSMUSG00000092509	ENSMUSG00000092509	-	11:100347326-100356128	0.142763	0	1.17149	OK	0.0294373	0	0.499243	OK	0	0	0	OK	0	0	0	OK	0.215	0	1.52798	OK	0.0560697	0	0.685457	OK
ENSMUSG00000092536	ENSMUSG00000092536	-	7:141945317-141946113	0	0	0	OK	0	0	0	OK	0	0	0	OK	0	0	0	OK	0	0	0	OK	0	0	0	OK
ENSMUSG00000092545	ENSMUSG00000092545	-	16:26581703-26755502	0.0597596	0	0.172886	OK	0.016179	0	0.0690816	OK	0.0155607	0	0.0661567	OK	0.515426	0.183441	0.847411	OK	0.0609859	0	0.185221	OK	0.0168416	0	0.0636485	OK
ENSMUSG00000092569	ENSMUSG00000092569	-	18:75365331-75367088	0.178112	0	1.03837	OK	0.434992	0	1.63401	OK	0.221149	0	1.18417	OK	0	0	0	OK	0.485853	0	1.58816	OK	0.0952221	0	0.63973	OK
ENSMUSG00000092581	ENSMUSG00000092581	-	9:79815050-79977804	0	0	0	OK	0	0	0	OK	0	0	0	OK	0	0	0	OK	0	0	0	OK	0	0	0	OK
ENSMUSG00000092591	ENSMUSG00000092591	-	17:37246960-37263749	0.089	0	0.280776	OK	0.0923748	0	0.296018	OK	0.0719056	0	0.244345	OK	0.523258	0.0392669	1.00725	OK	0.232249	0	0.636668	OK	0.0612108	0	0.204581	OK
ENSMUSG00000092593	ENSMUSG00000092593	-	10:127266261-127289681	0.575572	0	3.89957	OK	1.45622	0	6.86788	OK	2.69152	0	10.3175	OK	0	0	0	OK	0.217286	0	1.33579	OK	3.14459	0	11.4789	OK
ENSMUSG00000092595	ENSMUSG00000092595	-	17:34026032-34031690	0.871144	0	2.46768	OK	0.884043	0	2.49258	OK	0.390556	0	1.27619	OK	0	0	0	OK	0.669976	0	1.88855	OK	0.12013	0	0.64554	OK
ENSMUSG00000092596	ENSMUSG00000092596	-	2:173020497-173034734	0	0	0	OK	0.0141054	0	0.653072	OK	1.52327	0	7.51085	OK	0	0	0	OK	0	0	0	OK	3.06402	0	12.0765	OK
ENSMUSG00000092599	ENSMUSG00000092599	-	16:66655420-67620908	0	0	0	OK	0	0	0	OK	0.0526814	0	0.221586	OK	0.815753	0	1.74086	OK	0	0	0	OK	0	0	0	OK
ENSMUSG00000092626	ENSMUSG00000092626	-	11:22758598-22982382	0.335835	0	1.85571	OK	2.28894	0	6.51634	OK	0.587846	0	2.59451	OK	0.463866	0	2.87334	OK	0.607505	0	2.22659	OK	0.186183	0	0.997839	OK
ENSMUSG00000092627	ENSMUSG00000092627	-	1:89927955-89933290	0	0	0	OK	0	0	0	OK	0	0	0	OK	0	0	0	OK	0	0	0	OK	0	0	0	OK
ENSMUSG00000092702	ENSMUSG00000092702	-	18:55622635-55622920	2306.61	1235.55	3377.66	OK	4140.03	2205.38	6074.68	OK	4912.48	2323.21	7501.75	OK	5756.21	2912.45	8599.97	OK	3087.33	1279.23	4895.43	OK	4966.85	2267.92	7665.77	OK
ENSMUSG00000092805	ENSMUSG00000092805	-	9:88548019-88571061	42611.8	0	121021	OK	65033.1	0	195370	OK	68711.6	0	200528	OK	55040.1	0	126888	OK	40654.7	0	136814	OK	81372.4	0	266390	OK
ENSMUSG00000092875	ENSMUSG00000092875	-	7:6730582-6977420	2.88116	0	15.77	OK	2.67414	0	13.495	OK	3.77721	0	17.2455	OK	1.64986	0	11.2602	OK	3.75182	0	16.7129	OK	3.85333	0	16.806	OK
ENSMUSG00000092903	ENSMUSG00000092903	-	6:57476696-57664632	0.072489	0	4.09453	OK	0	0	0	OK	0	0	0	OK	0	0	0	OK	0	0	0	OK	0.0975421	0	4.348	OK
ENSMUSG00000092905	ENSMUSG00000092905	-	7:127191026-127191241	0.57515	0	3.33244	OK	1.40298	0	7.04496	OK	0.62241	0	3.53588	OK	0	0	0	OK	0.719613	0	3.66992	OK	0	0	0	OK
ENSMUSG00000092974	ENSMUSG00000092974	-	15:79094822-79095057	1.12295	0	5.78514	OK	1.23527	0	6.20282	OK	0.586236	0	3.33038	OK	8.3909	0	32.9413	OK	0.802916	0	4.09476	OK	0.632351	0	3.5925	OK
ENSMUSG00000093023	ENSMUSG00000093023	-	6:122305543-122305798	0	0	0	OK	0	0	0	OK	0	0	0	OK	0	0	0	OK	0	0	0	OK	0.537204	0	3.05196	OK
ENSMUSG00000093056	ENSMUSG00000093056	-	X:86740869-88115645	4.60483	0	20.0051	OK	3.21398	0	16.3441	OK	12.9922	0	42.6409	OK	1.87595	0	12.4773	OK	10.6086	0	38.0628	OK	13.8935	0	44.7588	OK
ENSMUSG00000093064	ENSMUSG00000093064	-	1:190482844-190483157	702.34	396.949	1007.73	OK	797.413	452.221	1142.6	OK	1399.54	808.724	1990.36	OK	1195.92	687.971	1703.88	OK	1972.44	1135.92	2808.96	OK	1494.77	865.366	2124.16	OK
ENSMUSG00000093093	ENSMUSG00000093093	-	3:89302477-89302729	0	0	0	OK	0	0	0	OK	0	0	0	OK	0	0	0	OK	0	0	0	OK	0	0	0	OK
ENSMUSG00000093112	ENSMUSG00000093112	-	8:110265247-110610253	12.3724	0	40.0773	OK	10.3717	0	35.0681	OK	24.829	0	71.5344	OK	14.2775	0	41.06	OK	32.0126	0	74.734	OK	26.6536	0	80.2262	OK
ENSMUSG00000093164	ENSMUSG00000093164	-	11:74618259-74618513	0.458057	0	2.654	OK	0	0	0	OK	0	0	0	OK	0	0	0	OK	1.32839	0	6.33106	OK	0.517473	0	2.93986	OK
ENSMUSG00000093283	ENSMUSG00000093283	-	18:65427468-65427810	10.409	0	29.7649	OK	10.2698	0	30.4151	OK	10.5466	0	30.3548	OK	27.329	0	57.2021	OK	18.3894	0	43.0644	OK	19.9841	0	46.2767	OK
ENSMUSG00000093378	ENSMUSG00000093378	-	7:105895138-106093337	1.11873	0.275016	1.96245	OK	1.32525	0.370426	2.28008	OK	1.15068	0.278238	2.02313	OK	1.43556	0.341989	2.52913	OK	2.56252	0.313057	4.81198	OK	1.75702	0.205569	3.30848	OK
ENSMUSG00000093386	ENSMUSG00000093386	-	14:67233291-67437171	0.101756	0	0.340866	OK	0.0155041	0	0.112846	OK	0.0631455	0	0.255131	OK	0	0	0	OK	0	0	0	OK	0.0178915	0	0.108005	OK
ENSMUSG00000093410	ENSMUSG00000093410	-	2:109673165-109674093	0	0	0	OK	0	0	0	OK	0	0	0	OK	0	0	0	OK	0	0	0	OK	0	0	0	OK
ENSMUSG00000093458	ENSMUSG00000093458	-	15:77388220-77399110	3.08263	0	13.8109	OK	1.64566	0	7.61094	OK	0	0	0	OK	0	0	0	OK	0.93964	0	6.24397	OK	2.57916	0	9.66037	OK
ENSMUSG00000093460	ENSMUSG00000093460	-	17:85600650-85629302	0.0164238	0	0.0848619	OK	0.00587915	0	0.0293363	OK	0.00902746	0	0.0429869	OK	0.228366	0	0.552328	OK	0.0261887	0	0.122763	OK	0.0165416	0	0.0808064	OK
ENSMUSG00000093465	ENSMUSG00000093465	-	12:99194979-99450111	0.831683	0	2.28271	OK	0.325803	0	1.22618	OK	0.789382	0	2.23725	OK	0.716122	0	2.38411	OK	0.256949	0	1.40893	OK	0	0	0	OK
ENSMUSG00000093472	ENSMUSG00000093472	-	14:67233291-67437171	0.043337	0	0.104194	OK	0.0284771	0	0.081462	OK	0.0267869	0	0.0758431	OK	0.468	0.194954	0.741046	OK	0.0594122	0	0.146439	OK	0.0266213	0	0.078863	OK
ENSMUSG00000093483	ENSMUSG00000093483	-	11:83291698-83294632	0.603913	0	1.7409	OK	0.448785	0	1.4197	OK	0.379978	0	1.12005	OK	0.183488	0	0.727662	OK	1.48076	0	3.52068	OK	0.373842	0	0.807784	OK
ENSMUSG00000093497	ENSMUSG00000093497	-	14:115092214-116525179	0.0486227	0	0.116693	OK	0.00446883	0	0.0227876	OK	0.00546485	0	0.0244934	OK	0.753157	0.354774	1.15154	OK	0.0416211	0	0.113928	OK	0.0258512	0	0.0732318	OK
ENSMUSG00000093507	ENSMUSG00000093507	-	3:96254618-96256277	0	0	0	OK	0	0	0	OK	0	0	0	OK	0	0	0	OK	0.566443	0	2.15975	OK	0	0	0	OK
ENSMUSG00000093551	ENSMUSG00000093551	-	14:115092214-116525179	0.0440872	0	0.190109	OK	0.0385991	0	0.171389	OK	0.00340824	0	0.0413859	OK	1.6015	0.107181	3.09581	OK	0	0	0	OK	0.0408944	0	0.168847	OK
ENSMUSG00000093579	ENSMUSG00000093579	-	12:101834042-101915335	0.215267	0	1.80103	OK	0	0	0	OK	0.436046	0	2.90726	OK	0.701014	0	3.93849	OK	0.649707	0	4.05761	OK	0	0	0	OK
ENSMUSG00000093598	ENSMUSG00000093598	-	9:122351607-122398801	0.267882	0	0.572869	OK	0.265539	0	0.571717	OK	0.416133	0.00108562	0.831181	OK	1.08562	0.320299	1.85094	OK	1.05199	0.23506	1.86892	OK	0.339847	0	0.685081	OK
ENSMUSG00000093606	ENSMUSG00000093606	-	16:87495998-87504033	0.31083	0	0.879049	OK	0.12703	0	0.457401	OK	0.129638	0	0.441367	OK	0.986917	0	1.98675	OK	0.43747	0	1.25779	OK	0.223375	0	0.62282	OK
ENSMUSG00000093616	ENSMUSG00000093616	-	9:64038464-64041465	0	0	0	OK	0.0179437	0	0.0944803	OK	0	0	0	OK	0.0739867	0	0.346562	OK	0.0777851	0	0.370721	OK	0	0	0	OK
ENSMUSG00000093628	ENSMUSG00000093628	-	19:26605114-26823907	0.81972	0	2.66784	OK	0.198089	0	1.15072	OK	0.188729	0	1.07505	OK	0	0	0	OK	0	0	0	OK	0.236799	0	1.08216	OK
ENSMUSG00000093634	ENSMUSG00000093634	-	14:67233291-67437171	0.0471297	0	0.215279	OK	0.00444585	0	0.0606507	OK	0	0	0	OK	0.837477	0	1.7842	OK	0	0	0	OK	0	0	0	OK
ENSMUSG00000093682	ENSMUSG00000093682	-	8:119910359-124345724	0.0803257	0	8.70368	OK	0	0	0	OK	0.421652	0	24.0632	OK	0.723852	0	26.2428	OK	0	0	0	OK	0	0	0	OK
ENSMUSG00000093695	ENSMUSG00000093695	-	15:64086856-64382919	0.427442	0	1.91666	OK	0.880897	0	3.10969	OK	0.854015	0	3.19292	OK	2.57594	0	7.40115	OK	1.18024	0	3.79121	OK	0.0653527	0	0.588925	OK
ENSMUSG00000093738	ENSMUSG00000093738	-	3:154330820-154334254	0.34156	0	1.15788	OK	0	0	0	OK	0	0	0	OK	0	0	0	OK	0	0	0	OK	0.0108233	0	0.0614894	OK
ENSMUSG00000093744	ENSMUSG00000093744	-	14:67232436-67233129	0	0	0	OK	0	0	0	OK	0	0	0	OK	0	0	0	OK	0	0	0	OK	0	0	0	OK
ENSMUSG00000093745	ENSMUSG00000093745	-	9:42518134-42944493	0	0	0	OK	0	0	0	OK	0	0	0	OK	0	0	0	OK	0	0	0	OK	0	0	0	OK
ENSMUSG00000093753	ENSMUSG00000093753	-	12:103980242-104013755	0.107432	0	0.350293	OK	0.0117294	0	0.0597169	OK	0.0148978	0	0.0709403	OK	1.07205	0.262279	1.88182	OK	0.0176546	0	0.0841412	OK	0.00553644	0	0.0498228	OK
ENSMUSG00000093759	ENSMUSG00000093759	-	9:64080760-64086961	0.0191185	0	0.0939544	OK	0.012722	0	0.0638825	OK	0	0	0	OK	0.92717	0	1.97266	OK	0.0139175	0	0.0709773	OK	0.0850963	0	0.318867	OK
ENSMUSG00000093765	ENSMUSG00000093765	-	12:116077725-116146261	0.070343	0	0.202791	OK	0.0745016	0	0.221283	OK	0.0640433	0	0.176199	OK	0.844553	0.344467	1.34464	OK	0.243132	0	0.493552	OK	0.0196941	0	0.0743569	OK
ENSMUSG00000093768	ENSMUSG00000093768	-	7:126886170-126922917	0.277764	0	0.826113	OK	0.353953	0	0.982073	OK	0.149907	0	0.539789	OK	0.294004	0	0.896215	OK	0.677676	0	2.02108	OK	0.2962	0	0.86005	OK
ENSMUSG00000093772	ENSMUSG00000093772	-	19:26605114-26823907	0.138338	0	0.297241	OK	0.133713	0	0.311255	OK	0.118768	0	0.275275	OK	0.637105	0.211466	1.06274	OK	0.173541	0	0.411625	OK	0.0863977	0	0.257112	OK
ENSMUSG00000094365	ENSMUSG00000094365	-	7:30640993-30664994	0.365099	0	0.777287	OK	0.361807	0	0.765394	OK	0.591821	0.0677992	1.11584	OK	0.729855	0.0888363	1.37087	OK	0.867165	0.152002	1.58233	OK	0.482622	0.0543306	0.910914	OK
ENSMUSG00000095334	ENSMUSG00000095334	-	7:126928878-126970606	0.396277	0	0.968496	OK	0.26115	0	0.640122	OK	0.436332	0	0.94645	OK	0.999752	0.0830055	1.9165	OK	0.820923	0.0817563	1.56009	OK	0.291786	0	0.693155	OK
ENSMUSG00000096056	ENSMUSG00000096056	-	X:101274029-101325963	0.145747	0	0.405483	OK	0.0362351	0	0.162793	OK	0.0485963	0	0.191353	OK	0.856019	0.097212	1.61483	OK	0.133962	0	0.421196	OK	0.0372811	0	0.172227	OK
ENSMUSG00000096751	ENSMUSG00000096751	-	12:102568581-102777701	7.68801	2.50559	12.8704	OK	12.2777	3.88414	20.6713	OK	15.4238	4.61258	26.2351	OK	11.1405	3.26242	19.0187	OK	19.6126	5.70366	33.5216	OK	8.67983	2.84654	14.5131	OK
ENSMUSG00000096929	ENSMUSG00000096929	-	1:194938818-195092249	2.84623	1.5461	4.14637	OK	3.95125	2.14644	5.75606	OK	3.67625	2.00974	5.34276	OK	2.94242	1.56858	4.31625	OK	5.22539	2.78579	7.66498	OK	2.37034	1.28424	3.45644	OK
ENSMUSG00000096967	ENSMUSG00000096967	-	15:68334714-68337510	4.30238	0.797449	7.80732	OK	1.97315	0	4.1945	OK	2.73343	0	5.52408	OK	3.43913	0	6.92862	OK	8.89729	2.80301	14.9916	OK	2.36806	0	4.73952	OK
ENSMUSG00000096992	ENSMUSG00000096992	-	1:33908224-34308661	1.4479	0	3.01475	FAIL	0.650703	0	3.14044	OK	0.977655	0	4.2594	OK	0.906513	0	3.80909	OK	0.967478	0	5.15836	OK	0.758732	0	3.18349	OK
ENSMUSG00000097011	ENSMUSG00000097011	-	6:120931706-121130999	0.553845	0	1.55126	OK	0.266086	0	0.927996	OK	0.499749	0	1.4659	OK	0	0	0	OK	1.32155	0	3.81526	OK	0.13644	0	0.628601	OK
ENSMUSG00000097028	ENSMUSG00000097028	-	1:150074872-150099963	0.0925974	0	0.263554	OK	0.110046	0	0.31696	OK	0.0659798	0	0.197369	OK	0.7785	0.25299	1.30401	OK	0.381171	0.00695925	0.755383	OK	0.045581	0	0.146179	OK
ENSMUSG00000097040	ENSMUSG00000097040	-	3:45280436-45378260	0.0630012	0.00108853	0.124914	OK	0.081607	0.00739076	0.155823	OK	0.107477	0.0251395	0.189815	OK	0.618355	0.323691	0.91302	OK	0.431455	0.187255	0.675655	OK	0.16658	0.0682637	0.264895	OK
ENSMUSG00000097063	ENSMUSG00000097063	-	1:42694924-42744791	0.0174466	0	0.131266	OK	0.0162972	0	0.0920477	OK	0	0	0	OK	0.225093	0	0.716913	OK	0	0	0	OK	0.00730962	0	0.056451	OK
ENSMUSG00000097072	ENSMUSG00000097072	-	9:98949780-98955299	0.0240924	0	0.172844	OK	0	0	0	OK	0	0	0	OK	0	0	0	OK	0	0	0	OK	0	0	0	OK
ENSMUSG00000097127	ENSMUSG00000097127	-	14:3810073-3970207	0.0491235	0	0.120655	OK	0.00394113	0	0.019694	OK	0.00953313	0	0.0387289	OK	0.659235	0.302133	1.01634	OK	0.0423186	0	0.126528	OK	0.0186623	0	0.0608231	OK
ENSMUSG00000097145	ENSMUSG00000097145	-	5:52190671-52279034	0.116333	0.0259551	0.206711	OK	0.0788054	0.00304858	0.154562	OK	0.0611109	0	0.123463	OK	0.691588	0.366915	1.01626	OK	0.134038	0.0207792	0.247297	OK	0.0558177	0	0.111738	OK
ENSMUSG00000097177	ENSMUSG00000097177	-	9:88839163-88858870	0.26443	0	0.559096	OK	0.123602	0	0.336703	OK	0.163213	0	0.396193	OK	0.841636	0.240157	1.44312	OK	0.187919	0	0.505892	OK	0.0925831	0	0.249953	OK
ENSMUSG00000097178	ENSMUSG00000097178	-	7:43690417-43803826	0.0665653	0.00537845	0.127752	OK	0.0172632	0	0.049914	OK	0.0473373	0	0.102389	OK	0.808655	0.437705	1.1796	OK	0.115901	0.0204752	0.211326	OK	0.0361038	0	0.0766587	OK
ENSMUSG00000097195	ENSMUSG00000097195	-	9:88521049-88522929	0.476036	0	1.8102	OK	0	0	0	OK	0.0763789	0	0.608817	OK	0.440696	0	1.78747	OK	0	0	0	OK	0.099415	0	0.632479	OK
ENSMUSG00000097216	ENSMUSG00000097216	-	5:57570081-58133230	0.0952244	0.011668	0.178781	OK	0.0529396	0	0.126758	OK	0.0699665	0.000983145	0.13895	OK	0.666331	0.297761	1.0349	OK	0.159834	0.0130027	0.306665	OK	0.0493026	0	0.107251	OK
ENSMUSG00000097218	ENSMUSG00000097218	-	14:5161445-5221712	0.0545449	0	0.130176	OK	0.0089971	0	0.0360993	OK	0.0125466	0	0.0468565	OK	0.74103	0.362086	1.11997	OK	0.0523134	0	0.146732	OK	0.0144382	0	0.0501567	OK
ENSMUSG00000097247	ENSMUSG00000097247	-	7:75114893-75331419	0.024596	0	0.108715	OK	0.00763819	0	0.0499981	OK	0.00829314	0	0.0535832	OK	0.52422	0.047884	1.00056	OK	0	0	0	OK	0.00174436	0	0.0213248	OK
ENSMUSG00000097278	ENSMUSG00000097278	-	14:4855575-4930414	0.0587706	0	0.137291	OK	0.0073675	0	0.031455	OK	0.00780735	0	0.0324799	OK	0.781449	0.389742	1.17316	OK	0.0907207	0	0.212253	OK	0.0278303	0	0.079278	OK
ENSMUSG00000097311	ENSMUSG00000097311	-	3:118430323-118530022	0.0616912	0	0.125102	OK	0.127429	0.0324482	0.222411	OK	0.0211208	0	0.0586032	OK	0.4735	0.231365	0.715635	OK	0.0785823	0	0.170512	OK	0.0452667	0	0.0915625	OK
ENSMUSG00000097321	ENSMUSG00000097321	-	5:151037509-151432118	0.151826	0.0141175	0.289535	OK	0.0811381	0	0.195127	OK	0.116813	0	0.25177	OK	0.690639	0.271631	1.10965	OK	0.128176	0	0.280691	OK	0.0864356	0	0.184484	OK
ENSMUSG00000097330	ENSMUSG00000097330	-	18:36930183-37841873	0.374845	0	1.06074	OK	0.41355	0	1.16733	OK	0.343957	0	0.971839	OK	0.684388	0	1.94236	OK	0.270865	0	0.838085	OK	0.594184	0	1.41379	OK
ENSMUSG00000097403	ENSMUSG00000097403	-	1:136411915-136440158	0	0	0	OK	0	0	0	OK	0	0	0	OK	0	0	0	OK	0	0	0	OK	0	0	0	OK
ENSMUSG00000097428	ENSMUSG00000097428	-	3:88199101-88204595	0	0	0	OK	0	0	0	OK	0	0	0	OK	0	0	0	OK	0	0	0	OK	0	0	0	OK
ENSMUSG00000097430	ENSMUSG00000097430	-	18:36930183-37841873	0.0277449	0	0.210321	OK	0.0104989	0	0.131707	OK	0.00747547	0	0.0973132	OK	0.227088	0	1.10302	OK	0.00708792	0	0.127904	OK	0.0117238	0	0.122811	OK
ENSMUSG00000097439	ENSMUSG00000097439	-	9:21225370-21239332	0.33279	0	1.02607	OK	0.431061	0	1.22732	OK	0.675463	0	1.86484	OK	0.815907	0	2.17879	OK	0.86747	0	2.27691	OK	0.190861	0	0.673021	OK
ENSMUSG00000097447	ENSMUSG00000097447	-	14:6352043-6446960	0.0595402	0	0.120992	OK	0.00661111	0	0.0263706	OK	0.0129213	0	0.0425034	OK	0.696311	0.370713	1.02191	OK	0.0700377	0	0.150323	OK	0.0104464	0	0.0351677	OK
ENSMUSG00000097450	ENSMUSG00000097450	-	14:5501673-5574342	0.0701672	0	0.160184	OK	0.0963885	0	0.206511	OK	0.138731	0.0216582	0.255804	OK	0.834637	0.419341	1.24993	OK	0.422372	0.147765	0.69698	OK	0.233483	0.0820213	0.384945	OK
ENSMUSG00000097451	ENSMUSG00000097451	-	12:109603881-109661716	0.0379018	0	0.107237	OK	0.273469	0.0776784	0.46926	OK	0.0271653	0	0.082832	OK	0.332798	0.112998	0.552598	OK	0.0553797	0	0.153646	OK	0.0391438	0	0.114454	OK
ENSMUSG00000097493	ENSMUSG00000097493	-	15:60818993-60853778	0.107835	0	0.556816	OK	0	0	0	OK	0	0	0	OK	0.372401	0	1.12203	OK	0	0	0	OK	0.233577	0	0.819981	OK
ENSMUSG00000097538	ENSMUSG00000097538	-	3:64632573-64844765	0.0582578	0.0163156	0.1002	OK	0.0265125	0	0.0568164	OK	0.0363897	0.00356977	0.0692097	OK	0.582605	0.32873	0.836479	OK	0.160622	0.065986	0.255259	OK	0.0436526	0.0105312	0.076774	OK
ENSMUSG00000097564	ENSMUSG00000097564	-	1:82586920-82752394	0.0682421	0	0.213908	OK	0.0930826	0	0.260096	OK	0.0849278	0	0.241797	OK	0.439279	0.00370524	0.874852	OK	0.160834	0	0.458332	OK	0.0764583	0	0.22238	OK
ENSMUSG00000097583	ENSMUSG00000097583	-	3:40818102-40938138	0.765996	0	2.04048	OK	1.42625	0	3.03647	OK	1.65705	0	3.57848	OK	2.04126	0	4.14186	OK	2.17389	0	5.0842	OK	0.92056	0	2.162	OK
ENSMUSG00000097589	ENSMUSG00000097589	-	14:61598225-61682373	2.6708	1.45633	3.88527	OK	2.06886	1.09893	3.03879	OK	2.75752	1.45937	4.05566	OK	2.70633	1.50792	3.90475	OK	4.86938	2.58587	7.1529	OK	1.5577	0.831775	2.28362	OK
ENSMUSG00000097603	ENSMUSG00000097603	-	6:67115672-67168426	0.0881385	0	0.18866	OK	0.0624437	0	0.149503	OK	0.0581829	0	0.140067	OK	0.434465	0.170892	0.698038	OK	0.299234	0.0705687	0.5279	OK	0.030945	0	0.0866886	OK
ENSMUSG00000097640	ENSMUSG00000097640	-	5:64708206-64832901	0.0484489	0	0.237539	OK	0.037261	0	0.21883	OK	0.0341551	0	0.205495	OK	0.617215	0	1.46774	OK	0.039393	0	0.263398	OK	0.0240708	0	0.142809	OK
ENSMUSG00000097675	ENSMUSG00000097675	-	6:129531949-129542346	0.051905	0	0.466286	OK	0.309635	0	1.4642	OK	0.108961	0	0.729969	OK	0	0	0	OK	0	0	0	OK	0.0936515	0	0.682153	OK
ENSMUSG00000097749	ENSMUSG00000097749	-	7:98121558-98179401	0.132879	0	1.03231	OK	0.630699	0	2.46781	OK	0.0234434	0	0.382538	OK	0.102465	0	0.944076	OK	0.473541	0	1.87728	OK	0.483738	0	2.00641	OK
ENSMUSG00000097760	ENSMUSG00000097760	-	1:132417554-132477064	0.241526	0	0.706169	OK	0.137127	0	0.415971	OK	0.379443	0	0.827094	OK	1.63219	0.365338	2.89904	OK	0.956369	0	1.93367	OK	0.275044	0	0.676279	OK
ENSMUSG00000097769	ENSMUSG00000097769	-	18:35553370-35593835	0	0	0	OK	0.128933	0	0.743659	OK	0.197433	0	0.900004	OK	0	0	0	OK	0	0	0	OK	0.133584	0	0.606621	OK
ENSMUSG00000097806	ENSMUSG00000097806	-	13:15440301-15730026	0.028269	0	0.113953	OK	0.0013151	0	0.0213221	OK	0.00180842	0	0.0242009	OK	0.664703	0.190009	1.1394	OK	0.176627	0	0.416126	OK	0	0	0	OK
ENSMUSG00000097822	ENSMUSG00000097822	-	14:4551492-4585439	0.0841072	0	0.24852	OK	0.0260713	0	0.0940179	OK	0.0302542	0	0.104911	OK	0.610934	0.20745	1.01442	OK	0.0938449	0	0.263223	OK	0.0331988	0	0.107601	OK
ENSMUSG00000097885	ENSMUSG00000097885	-	3:51515318-51567117	0.14333	0	0.6427	OK	0.0440665	0	0.349581	OK	0.194651	0	0.79831	OK	0.0637917	0	0.444751	OK	0	0	0	OK	0.0835463	0	0.411417	OK
ENSMUSG00000097901	ENSMUSG00000097901	-	14:6684254-6783942	0.0676458	0	0.135811	OK	0.0161553	0	0.0497971	OK	0.0203381	0	0.0573023	OK	0.654693	0.345963	0.963423	OK	0.0469224	0	0.112989	OK	0.0195263	0	0.0533281	OK
ENSMUSG00000097993	ENSMUSG00000097993	-	1:135108496-135132594	0.0684473	0	0.204984	OK	0.035629	0	0.131275	OK	0.0364741	0	0.128815	OK	0.740491	0.235606	1.24538	OK	0.0553425	0	0.191179	OK	0.0400079	0	0.135012	OK
ENSMUSG00000098160	ENSMUSG00000098160	-	7:123958954-123968767	0.0313096	0	0.137806	OK	0	0	0	OK	0	0	0	OK	0.190274	0	0.587861	OK	0	0	0	OK	0	0	0	OK
ENSMUSG00000098243	ENSMUSG00000098243	-	1:137898594-138000384	0.311757	0.141784	0.481731	OK	0.291445	0.124373	0.458516	OK	0.33002	0.149802	0.510238	OK	0.652344	0.323371	0.981316	OK	0.602964	0.284678	0.921249	OK	0.27208	0.124649	0.419512	OK
ENSMUSG00000098260	ENSMUSG00000098260	-	6:30723546-30896794	0	0	0	OK	0	0	0	OK	0	0	0	OK	0	0	0	OK	0	0	0	OK	0	0	0	OK
ENSMUSG00000098265	ENSMUSG00000098265	-	11:3639784-3690477	77.0833	0	297.167	OK	75.955	0	291.504	OK	134.143	0	455.021	OK	46.762	0	215.718	OK	259.472	0	727.353	OK	106.259	0	369.166	OK
ENSMUSG00000098298	ENSMUSG00000098298	-	19:16956117-17223932	0	0	0	OK	0	0	0	OK	0	0	0	OK	0	0	0	OK	0	0	0	OK	0	0	0	OK
ENSMUSG00000098302	ENSMUSG00000098302	-	5:106500893-106697287	0.479496	0.219267	0.739724	OK	0.480571	0.217434	0.743708	OK	0.468927	0.214895	0.722959	OK	0.898353	0.445047	1.35166	OK	0.782325	0.382342	1.18231	OK	0.374851	0.16663	0.583073	OK
ENSMUSG00000098312	ENSMUSG00000098312	-	2:36081952-36105408	0	0	0	OK	0	0	0	OK	0	0	0	OK	0	0	0	OK	0	0	0	OK	0	0	0	OK
ENSMUSG00000098320	ENSMUSG00000098320	-	2:45280723-45280924	0	0	0	OK	0	0	0	OK	0	0	0	OK	0	0	0	OK	0	0	0	OK	0	0	0	OK
ENSMUSG00000098323	ENSMUSG00000098323	-	17:85600650-85629302	0	0	0	OK	0	0	0	OK	0	0	0	OK	0	0	0	OK	0	0	0	OK	0	0	0	OK
ENSMUSG00000098326	ENSMUSG00000098326	-	6:6820188-6871633	0	0	0	OK	0	0	0	OK	0	0	0	OK	0	0	0	OK	0	0	0	OK	0	0	0	OK
ENSMUSG00000098332	ENSMUSG00000098332	-	9:72958784-73042779	0.247217	0	1.2153	OK	0.575903	0	2.18963	OK	0	0	0	OK	0	0	0	OK	0.234054	0	1.33066	OK	0	0	0	OK
ENSMUSG00000098342	ENSMUSG00000098342	-	2:174281236-174346744	0	0	0	OK	0	0	0	OK	0	0	0	OK	0	0	0	OK	0	0	0	OK	0	0	0	OK
ENSMUSG00000098351	ENSMUSG00000098351	-	1:74764797-74764890	0	0	0	OK	0	0	0	OK	0	0	0	OK	0	0	0	OK	0	0	0	OK	0	0	0	OK
ENSMUSG00000098367	ENSMUSG00000098367	-	2:44983631-45117395	0	0	0	OK	0	0	0	OK	0	0	0	OK	0	0	0	OK	0	0	0	OK	0	0	0	OK
ENSMUSG00000098371	ENSMUSG00000098371	-	16:55966274-56029739	0.466422	0	1.13406	OK	0.626257	0	1.49627	OK	0.959148	0	2.00374	OK	1.58748	0.266332	2.90863	OK	0.919487	0	1.96966	OK	0.582627	0	1.40113	OK
ENSMUSG00000098373	ENSMUSG00000098373	-	9:3263441-3263525	0	0	0	OK	0	0	0	OK	0	0	0	OK	0	0	0	OK	0	0	0	OK	0	0	0	OK
ENSMUSG00000098391	ENSMUSG00000098391	-	8:87381058-87387551	0	0	0	OK	0.00923596	0	0.0486307	OK	0.101434	0	0.391865	OK	0	0	0	OK	0	0	0	OK	0.108443	0	0.412176	OK
ENSMUSG00000098393	ENSMUSG00000098393	-	5:109599078-109599163	0	0	0	OK	0	0	0	OK	0	0	0	OK	0	0	0	OK	0	0	0	OK	0	0	0	OK
ENSMUSG00000098395	ENSMUSG00000098395	-	5:112213227-112229395	0.661933	0	6.2564	OK	0	0	0	OK	0	0	0	OK	0	0	0	OK	0	0	0	OK	0	0	0	OK
ENSMUSG00000098423	ENSMUSG00000098423	-	12:86651169-86651254	0	0	0	OK	0	0	0	OK	0	0	0	OK	0	0	0	OK	0	0	0	OK	0	0	0	OK
ENSMUSG00000098430	ENSMUSG00000098430	-	2:167035792-167065862	0	0	0	OK	0	0	0	OK	0	0	0	OK	0	0	0	OK	0	0	0	OK	21.9674	0	151.72	OK
ENSMUSG00000098459	ENSMUSG00000098459	-	2:105076537-105126510	0	0	0	OK	0	0	0	OK	0	0	0	OK	0	0	0	OK	0	0	0	OK	0	0	0	OK
ENSMUSG00000098462	ENSMUSG00000098462	-	19:5795689-5802672	0	0	0	OK	0	0	0	OK	0	0	0	OK	0	0	0	OK	0	0	0	OK	0	0	0	OK
ENSMUSG00000098502	ENSMUSG00000098502	-	11:60099546-60099673	0	0	0	OK	0	0	0	OK	0	0	0	OK	0	0	0	OK	0	0	0	OK	0	0	0	OK
ENSMUSG00000098518	ENSMUSG00000098518	-	4:47603888-47604008	0	0	0	OK	0	0	0	OK	0	0	0	OK	0	0	0	OK	0	0	0	OK	0	0	0	OK
ENSMUSG00000098525	ENSMUSG00000098525	-	6:17692932-17943025	0	0	0	OK	0	0	0	OK	0	0	0	OK	104.396	0	301.178	OK	0	0	0	OK	0	0	0	OK
ENSMUSG00000098526	ENSMUSG00000098526	-	10:92071036-92165170	0	0	0	OK	0	0	0	OK	0	0	0	OK	0	0	0	OK	0	0	0	OK	0	0	0	OK
ENSMUSG00000098535	ENSMUSG00000098535	-	2:174281236-174346744	0	0	0	OK	0	0	0	OK	0	0	0	OK	0	0	0	OK	0	0	0	OK	0	0	0	OK
ENSMUSG00000098536	ENSMUSG00000098536	-	6:52155589-52162119	0	0	0	OK	53.7121	0	340.09	OK	0	0	0	OK	0	0	0	OK	0	0	0	OK	0	0	0	OK
ENSMUSG00000098538	ENSMUSG00000098538	-	6:52262591-52267603	0	0	0	OK	0	0	0	OK	0	0	0	OK	0	0	0	OK	0	0	0	OK	0	0	0	OK
ENSMUSG00000098541	ENSMUSG00000098541	-	15:102949775-102949932	0	0	0	OK	0	0	0	OK	0	0	0	OK	0	0	0	OK	0	0	0	OK	0	0	0	OK
ENSMUSG00000098543	ENSMUSG00000098543	-	19:5824707-5845478	0	0	0	OK	0	0	0	OK	0	0	0	OK	0	0	0	OK	0	0	0	OK	0	0	0	OK
ENSMUSG00000098566	ENSMUSG00000098566	-	2:44983631-45117395	0	0	0	OK	0	0	0	OK	0	0	0	OK	0	0	0	OK	0	0	0	OK	0	0	0	OK
ENSMUSG00000098567	ENSMUSG00000098567	-	6:17692932-17943025	0	0	0	OK	0	0	0	OK	0	0	0	OK	640.533	0	1906.79	OK	0	0	0	OK	0	0	0	OK
ENSMUSG00000098572	ENSMUSG00000098572	-	15:102944061-102947730	0	0	0	OK	0	0	0	OK	0	0	0	OK	0	0	0	OK	0	0	0	OK	0	0	0	OK
ENSMUSG00000098575	ENSMUSG00000098575	-	2:19909779-20810713	0	0	0	OK	0	0	0	OK	0	0	0	OK	0	0	0	OK	0	0	0	OK	0	0	0	OK
ENSMUSG00000098595	ENSMUSG00000098595	-	15:62037985-62378096	0	0	0	OK	0	0	0	OK	0	0	0	OK	0	0	0	OK	0	0	0	OK	0	0	0	OK
ENSMUSG00000098599	ENSMUSG00000098599	-	5:112213227-112229395	0	0	0	OK	0	0	0	OK	0	0	0	OK	0	0	0	OK	0	0	0	OK	0	0	0	OK
ENSMUSG00000098614	ENSMUSG00000098614	-	13:56703009-56742377	0	0	0	OK	0	0	0	OK	161.543	0	747.003	OK	0	0	0	OK	218.274	0	957.848	OK	270.034	0	1038.26	OK
ENSMUSG00000098635	ENSMUSG00000098635	-	10:13060503-13131694	0	0	0	OK	0	0	0	OK	0	0	0	OK	0	0	0	OK	0	0	0	OK	0	0	0	OK
ENSMUSG00000098654	ENSMUSG00000098654	-	2:44983631-45117395	0	0	0	OK	0	0	0	OK	0	0	0	OK	0	0	0	OK	0	0	0	OK	0	0	0	OK
ENSMUSG00000098662	ENSMUSG00000098662	-	10:92071036-92165170	0	0	0	OK	0	0	0	OK	0	0	0	OK	0	0	0	OK	0	0	0	OK	0	0	0	OK
ENSMUSG00000098664	ENSMUSG00000098664	-	10:92071036-92165170	0	0	0	OK	0	0	0	OK	0	0	0	OK	0	0	0	OK	0	0	0	OK	0	0	0	OK
ENSMUSG00000098665	ENSMUSG00000098665	-	16:39984360-42181679	0	0	0	OK	0	0	0	OK	0	0	0	OK	0	0	0	OK	0	0	0	OK	0	0	0	OK
ENSMUSG00000098667	ENSMUSG00000098667	-	8:7521635-7521834	0	0	0	OK	0	0	0	OK	0	0	0	OK	0	0	0	OK	0	0	0	OK	0	0	0	OK
ENSMUSG00000098669	ENSMUSG00000098669	-	4:89421847-89463487	0	0	0	OK	0	0	0	OK	0	0	0	OK	0	0	0	OK	0	0	0	OK	0	0	0	OK
ENSMUSG00000098674	ENSMUSG00000098674	-	6:108213095-108551109	2.18244	0	13.7279	OK	0	0	0	OK	0	0	0	OK	0	0	0	OK	0	0	0	OK	3.63117	0	19.486	OK
ENSMUSG00000098688	ENSMUSG00000098688	-	8:79966114-80058006	0	0	0	OK	0	0	0	OK	0	0	0	OK	0	0	0	OK	0	0	0	OK	0	0	0	OK
ENSMUSG00000098697	ENSMUSG00000098697	-	1:73390774-73430790	0	0	0	OK	0	0	0	OK	0	0	0	OK	0	0	0	OK	0	0	0	OK	0	0	0	OK
ENSMUSG00000098705	ENSMUSG00000098705	-	9:35847854-35849936	0	0	0	OK	0	0	0	OK	0	0	0	OK	0	0	0	OK	1.23444	0	3.77196	OK	0	0	0	OK
ENSMUSG00000098708	ENSMUSG00000098708	-	7:63886350-63938915	1.52312	0	4.14069	OK	2.49142	0	6.02205	OK	2.62803	0	7.73271	OK	3.44085	0	7.40262	OK	3.52503	0	8.49601	OK	0.921752	0	3.05275	OK
ENSMUSG00000098709	ENSMUSG00000098709	-	12:109532441-109532646	0	0	0	OK	0	0	0	OK	0	0	0	OK	0	0	0	OK	0	0	0	OK	0	0	0	OK
ENSMUSG00000098725	ENSMUSG00000098725	-	X:88759470-88760312	0	0	0	OK	0	0	0	OK	0	0	0	OK	0	0	0	OK	0	0	0	OK	0	0	0	OK
ENSMUSG00000098755	ENSMUSG00000098755	-	2:156840006-156862963	0	0	0	OK	0	0	0	OK	0	0	0	OK	0	0	0	OK	0	0	0	OK	0	0	0	OK
ENSMUSG00000098763	ENSMUSG00000098763	-	2:147177545-147331681	0	0	0	OK	0	0	0	OK	0	0	0	OK	0	0	0	OK	0	0	0	OK	0	0	0	OK
ENSMUSG00000098767	ENSMUSG00000098767	-	6:17692932-17943025	0	0	0	OK	0	0	0	OK	0	0	0	OK	0	0	0	OK	0	0	0	OK	0	0	0	OK
ENSMUSG00000098775	ENSMUSG00000098775	-	17:85600650-85629302	0	0	0	OK	0	0	0	OK	0	0	0	OK	0	0	0	OK	0	0	0	OK	0	0	0	OK
ENSMUSG00000098791	ENSMUSG00000098791	-	6:17692932-17943025	0	0	0	OK	0	0	0	OK	0	0	0	OK	0	0	0	OK	0	0	0	OK	0	0	0	OK
ENSMUSG00000098792	ENSMUSG00000098792	-	11:116837431-116875635	0	0	0	OK	0	0	0	OK	0	0	0	OK	0	0	0	OK	0	0	0	OK	5.30759	0	84.9991	OK
ENSMUSG00000098795	ENSMUSG00000098795	-	3:34104269-34682619	0	0	0	OK	0	0	0	OK	0	0	0	OK	89.4131	0	520.553	OK	0	0	0	OK	0	0	0	OK
ENSMUSG00000098805	ENSMUSG00000098805	-	7:91090705-92447003	0	0	0	OK	0.939151	0	15.9276	OK	0	0	0	OK	0	0	0	OK	0	0	0	OK	0	0	0	OK
ENSMUSG00000098816	ENSMUSG00000098816	-	7:142575528-142578143	0	0	0	OK	0	0	0	OK	0	0	0	OK	0	0	0	OK	0	0	0	OK	0	0	0	OK
ENSMUSG00000098828	ENSMUSG00000098828	-	17:85600650-85629302	0	0	0	OK	0	0	0	OK	0	0	0	OK	0	0	0	OK	0	0	0	OK	0	0	0	OK
ENSMUSG00000098845	ENSMUSG00000098845	-	6:10858426-10858518	0	0	0	OK	0	0	0	OK	0	0	0	OK	0	0	0	OK	0	0	0	OK	0	0	0	OK
ENSMUSG00000098850	ENSMUSG00000098850	-	1:63047800-63180486	0	0	0	OK	13.0694	0	182.944	OK	0	0	0	OK	0	0	0	OK	0	0	0	OK	0	0	0	OK
ENSMUSG00000098859	ENSMUSG00000098859	-	7:143106361-143427042	0	0	0	OK	3.97759	0	68.8717	OK	0	0	0	OK	0	0	0	OK	0	0	0	OK	24.4258	0	182.269	OK
ENSMUSG00000098874	ENSMUSG00000098874	-	6:17692932-17943025	0	0	0	OK	0	0	0	OK	0	0	0	OK	0	0	0	OK	0	0	0	OK	0	0	0	OK
ENSMUSG00000098891	ENSMUSG00000098891	-	10:92071036-92165170	0	0	0	OK	0	0	0	OK	0	0	0	OK	0	0	0	OK	0	0	0	OK	0	0	0	OK
ENSMUSG00000098912	ENSMUSG00000098912	-	3:88775215-88832547	0.338524	0	0.695979	OK	0.262613	0	0.558054	OK	0.141792	0	0.406242	OK	0.416652	0	0.885985	OK	0.490497	0	1.04823	OK	0.102839	0	0.292422	OK
ENSMUSG00000098914	ENSMUSG00000098914	-	14:61598225-61682373	1679.21	0	11102	OK	0	0	0	OK	0	0	0	OK	0	0	0	OK	0	0	0	OK	0	0	0	OK
ENSMUSG00000098948	ENSMUSG00000098948	-	11:3639784-3690477	0	0	0	OK	0	0	0	OK	0	0	0	OK	0	0	0	OK	0	0	0	OK	0	0	0	OK
ENSMUSG00000098953	ENSMUSG00000098953	-	2:40595245-42653624	0	0	0	OK	0	0	0	OK	0	0	0	OK	0	0	0	OK	0	0	0	OK	0	0	0	OK
ENSMUSG00000098959	ENSMUSG00000098959	-	9:72274859-72409945	0	0	0	OK	0.00314883	0	0.0616902	OK	0.0321219	0	0.211409	OK	0.696441	0	1.65356	OK	0	0	0	OK	0.0522567	0	0.245075	OK
ENSMUSG00000098978	ENSMUSG00000098978	-	8:7525255-7525457	0	0	0	OK	0	0	0	OK	0	0	0	OK	0	0	0	OK	0	0	0	OK	0	0	0	OK
ENSMUSG00000098988	ENSMUSG00000098988	-	6:17692932-17943025	0	0	0	OK	0	0	0	OK	0	0	0	OK	0	0	0	OK	0	0	0	OK	0	0	0	OK
ENSMUSG00000098990	ENSMUSG00000098990	-	12:109541000-109571726	0	0	0	OK	0	0	0	OK	0	0	0	OK	0	0	0	OK	0	0	0	OK	0	0	0	OK
ENSMUSG00000098994	ENSMUSG00000098994	-	17:29057473-29078961	0	0	0	OK	0	0	0	OK	0	0	0	OK	0	0	0	OK	0	0	0	OK	0	0	0	OK
ENSMUSG00000098998	ENSMUSG00000098998	-	15:62037985-62378096	0	0	0	OK	7.66676	0	56.3687	OK	0	0	0	OK	0	0	0	OK	0	0	0	OK	0	0	0	OK
ENSMUSG00000098999	ENSMUSG00000098999	-	4:47593336-47593463	0	0	0	OK	0	0	0	OK	0	0	0	OK	0	0	0	OK	0	0	0	OK	0	0	0	OK
ENSMUSG00000099010	ENSMUSG00000099010	-	5:112213227-112229395	0	0	0	OK	0	0	0	OK	0	0	0	OK	0	0	0	OK	0	0	0	OK	0	0	0	OK
ENSMUSG00000099039	ENSMUSG00000099039	-	14:61598225-61682373	0	0	0	OK	0	0	0	OK	0	0	0	OK	0	0	0	OK	0	0	0	OK	0	0	0	OK
ENSMUSG00000099052	ENSMUSG00000099052	-	3:59001619-59001695	0	0	0	OK	0	0	0	OK	0	0	0	OK	0	0	0	OK	0	0	0	OK	0	0	0	OK
ENSMUSG00000099068	ENSMUSG00000099068	-	6:52155589-52162119	0	0	0	OK	0	0	0	OK	0	0	0	OK	99.049	0	292.898	OK	0	0	0	OK	0	0	0	OK
ENSMUSG00000099073	ENSMUSG00000099073	-	6:30723546-30896794	0	0	0	OK	0	0	0	OK	0	0	0	OK	0	0	0	OK	0	0	0	OK	0	0	0	OK
ENSMUSG00000099081	ENSMUSG00000099081	-	11:3639784-3690477	52.6441	0	378.702	OK	38.5924	0	309.059	OK	0	0	0	OK	167.205	0	757.436	OK	0	0	0	OK	40.6941	0	332.99	OK
ENSMUSG00000099094	ENSMUSG00000099094	-	9:77544958-77546467	0	0	0	OK	5.47376e-06	0	0.0812785	OK	1.07728e-05	0	0.076676	OK	0	0	0	OK	0	0	0	OK	0	0	0	OK
ENSMUSG00000099103	ENSMUSG00000099103	-	7:143447604-143447665	0	0	0	OK	0	0	0	OK	0	0	0	OK	0	0	0	OK	0	0	0	OK	0	0	0	OK
ENSMUSG00000099107	ENSMUSG00000099107	-	11:96199750-96199830	0	0	0	OK	0	0	0	OK	0	0	0	OK	0	0	0	OK	0	0	0	OK	0	0	0	OK
ENSMUSG00000099111	ENSMUSG00000099111	-	18:38586267-38601268	0	0	0	OK	0	0	0	OK	0	0	0	OK	0	0	0	OK	0	0	0	OK	0	0	0	OK
ENSMUSG00000099117	ENSMUSG00000099117	-	2:44983631-45117395	0	0	0	OK	0	0	0	OK	0	0	0	OK	0	0	0	OK	0	0	0	OK	0	0	0	OK
ENSMUSG00000099126	ENSMUSG00000099126	-	X:103560906-103623755	0	0	0	OK	2.37187	0	23.373	OK	0	0	0	OK	0	0	0	OK	27.4536	0	100.032	OK	22.1672	0	86.6805	OK
ENSMUSG00000099130	ENSMUSG00000099130	-	5:110879802-111289780	0	0	0	OK	0	0	0	OK	0	0	0	OK	0	0	0	OK	0	0	0	OK	0	0	0	OK
ENSMUSG00000099136	ENSMUSG00000099136	-	10:92071036-92165170	0	0	0	OK	0	0	0	OK	0	0	0	OK	0	0	0	OK	0	0	0	OK	0	0	0	OK
ENSMUSG00000099143	ENSMUSG00000099143	-	7:142575528-142578143	0	0	0	OK	0	0	0	OK	0	0	0	OK	0	0	0	OK	0	0	0	OK	0	0	0	OK
ENSMUSG00000099151	ENSMUSG00000099151	-	7:143106361-143427042	0	0	0	OK	0	0	0	OK	292.26	0	2019.09	OK	0	0	0	OK	0	0	0	OK	0	0	0	OK
ENSMUSG00000099157	ENSMUSG00000099157	-	18:38586267-38601268	0	0	0	OK	0	0	0	OK	0	0	0	OK	0	0	0	OK	0	0	0	OK	0	0	0	OK
ENSMUSG00000099159	ENSMUSG00000099159	-	17:85600650-85629302	0	0	0	OK	0	0	0	OK	0	0	0	OK	0	0	0	OK	0	0	0	OK	0	0	0	OK
ENSMUSG00000099166	ENSMUSG00000099166	-	2:105076537-105126510	0	0	0	OK	0	0	0	OK	0	0	0	OK	0	0	0	OK	0	0	0	OK	0	0	0	OK
ENSMUSG00000099179	ENSMUSG00000099179	-	X:168795098-169304435	0	0	0	OK	0	0	0	OK	0	0	0	OK	0	0	0	OK	0	0	0	OK	0	0	0	OK
ENSMUSG00000099192	ENSMUSG00000099192	-	9:21616168-21704230	0	0	0	OK	0	0	0	OK	0	0	0	OK	54.7053	0	257.59	OK	0	0	0	OK	0	0	0	OK
ENSMUSG00000099219	ENSMUSG00000099219	-	5:111329737-111330632	0	0	0	OK	0	0	0	OK	14.6651	0	65.8312	OK	0	0	0	OK	0	0	0	OK	0	0	0	OK
ENSMUSG00000099229	ENSMUSG00000099229	-	6:52262591-52267603	0	0	0	OK	0	0	0	OK	0	0	0	OK	0	0	0	OK	0	0	0	OK	0	0	0	OK
ENSMUSG00000099232	ENSMUSG00000099232	-	7:130162450-133124354	0	0	0	OK	0	0	0	OK	0	0	0	OK	0	0	0	OK	0	0	0	OK	0	0	0	OK
ENSMUSG00000099235	ENSMUSG00000099235	-	5:112213227-112229395	0	0	0	OK	0	0	0	OK	0	0	0	OK	0	0	0	OK	0	0	0	OK	0	0	0	OK
ENSMUSG00000099240	ENSMUSG00000099240	-	7:143106361-143427042	0	0	0	OK	7.25504	0	100.165	OK	0	0	0	OK	0	0	0	OK	0	0	0	OK	0	0	0	OK
ENSMUSG00000099244	ENSMUSG00000099244	-	6:17692932-17943025	6.60855	0	32.6357	OK	1.86788	0	15.6675	OK	4.47209	0	25.7899	OK	0	0	0	OK	16.3921	0	57.308	OK	0	0	0	OK
ENSMUSG00000099246	ENSMUSG00000099246	-	2:13076820-13271415	0	0	0	OK	0	0	0	OK	0	0	0	OK	0	0	0	OK	0	0	0	OK	0	0	0	OK
ENSMUSG00000099250	ENSMUSG00000099250	-	12:69361178-69361481	47247.8	0	129032	OK	72257.7	0	202220	OK	77989.3	0	248636	OK	67196.9	0	190563	OK	47461.6	45499.4	49423.7	OK	91394.6	87615.4	95173.8	OK
ENSMUSG00000099252	ENSMUSG00000099252	-	4:43875529-43944806	0	0	0	OK	0	0	0	OK	0	0	0	OK	0	0	0	OK	0	0	0	OK	0	0	0	OK
ENSMUSG00000099263	ENSMUSG00000099263	-	6:83692805-83738313	0	0	0	OK	0	0	0	OK	0	0	0	OK	0	0	0	OK	0	0	0	OK	0	0	0	OK
ENSMUSG00000099295	ENSMUSG00000099295	-	15:62037985-62378096	433.451	0	2113.44	OK	403.302	0	2066.62	OK	0	0	0	OK	0	0	0	OK	0	0	0	OK	246.614	0	1477.24	OK
ENSMUSG00000099302	ENSMUSG00000099302	-	2:73816508-73892639	0	0	0	OK	0	0	0	OK	0	0	0	OK	0	0	0	OK	0	0	0	OK	0	0	0	OK
ENSMUSG00000099307	ENSMUSG00000099307	-	10:92071036-92165170	0	0	0	OK	0	0	0	OK	0	0	0	OK	423.396	0	1314.3	OK	0	0	0	OK	0	0	0	OK
ENSMUSG00000099316	ENSMUSG00000099316	-	19:16956117-17223932	0	0	0	OK	0	0	0	OK	0	0	0	OK	0	0	0	OK	0	0	0	OK	0	0	0	OK
ENSMUSG00000099317	ENSMUSG00000099317	-	17:85600650-85629302	0	0	0	OK	0	0	0	OK	0	0	0	OK	0	0	0	OK	0	0	0	OK	0	0	0	OK
ENSMUSG00000099328	ENSMUSG00000099328	-	15:102949433-102949608	15.8419	0	69.7267	OK	0	0	0	OK	0	0	0	OK	0	0	0	OK	0	0	0	OK	0	0	0	OK
ENSMUSG00000099329	ENSMUSG00000099329	-	17:29549787-29717012	0.384112	0.0958636	0.67236	OK	0.395853	0.0904072	0.701298	OK	0.439711	0.110286	0.769137	OK	0.925044	0.327315	1.52277	OK	0.786672	0.227737	1.34561	OK	0.294787	0.0746904	0.514884	OK
ENSMUSG00000099519	ENSMUSG00000099519	-	1:75171716-75210813	0.609994	0	1.69137	OK	0.476506	0	1.38209	OK	0.699274	0	1.9426	OK	0.49257	0	1.44721	OK	1.53268	0	3.52688	OK	0.475738	0	1.34511	OK
ENSMUSG00000099521	ENSMUSG00000099521	-	2:74679556-74695105	0.0119643	0	0.0677361	OK	0	0	0	OK	0.0151539	0	0.0721834	OK	0.790333	0.071481	1.50918	OK	0	0	0	OK	0	0	0	OK
ENSMUSG00000099551	ENSMUSG00000099551	-	Y:59085107-59087386	0	0	0	OK	0	0	0	OK	2.59552e-07	0	0.0640899	OK	0	0	0	OK	0	0	0	OK	0	0	0	OK
ENSMUSG00000099757	ENSMUSG00000099757	-	19:11469365-11484578	0.621438	0.0808261	1.16205	OK	0.786766	0.142657	1.43087	OK	0.684939	0.110429	1.25945	OK	1.11541	0.273825	1.957	OK	1.919	0.685938	3.15207	OK	1.01894	0.359626	1.67826	OK
ENSMUSG00000099759	ENSMUSG00000099759	-	12:20804380-20815779	0.252767	0	0.710876	OK	0.257381	0	0.630117	OK	0.25005	0	0.667789	OK	0.642019	0	1.30275	OK	0.50334	0	1.08287	OK	0.511087	0	1.0258	OK
ENSMUSG00000099890	ENSMUSG00000099890	-	8:7855846-7863406	0	0	0	OK	0.033818	0	0.157024	OK	0	0	0	OK	0	0	0	OK	0	0	0	OK	0	0	0	OK
ENSMUSG00000099907	ENSMUSG00000099907	-	12:116485719-117337022	0.0380136	0	0.254239	OK	0.120789	0	0.535753	OK	0.123159	0	0.492835	OK	1.52812	0	3.09444	OK	0.267307	0	0.968138	OK	0.0563968	0	0.293265	OK
ENSMUSG00000099930	ENSMUSG00000099930	-	9:88859010-88937342	0.0493666	0	0.145534	OK	0.0353433	0	0.101741	OK	0.0393393	0	0.107306	OK	0.43444	0.168926	0.699954	OK	0.071218	0	0.207614	OK	0.0564442	0	0.131699	OK
ENSMUSG00000099958	ENSMUSG00000099958	-	15:73645851-73652347	0.0800257	0	0.319982	OK	0.0355813	0	0.162842	OK	0	0	0	OK	0.0427836	0	0.269554	OK	0.0189282	0	0.0965312	OK	0.069914	0	0.270331	OK
ENSMUSG00000100005	ENSMUSG00000100005	-	7:70351945-70411146	0.086497	0	0.20256	OK	0.0395105	0	0.122855	OK	0.06033	0	0.165527	OK	0.869911	0.340552	1.39927	OK	0.0834306	0	0.232328	OK	0.0354399	0	0.0983846	OK
ENSMUSG00000100037	ENSMUSG00000100037	-	1:131962953-132068062	0.291675	0	0.824791	OK	0.255863	0	0.701591	OK	0.343225	0	0.992883	OK	0.456938	0	1.06238	OK	0.549292	0	1.29284	OK	0.174389	0	0.50406	OK
ENSMUSG00000100046	ENSMUSG00000100046	-	2:118204887-118373419	0.0455492	0	0.149158	OK	0.00378613	0	0.0214434	OK	0.0205451	0	0.0831706	OK	0.529511	0.147071	0.911951	OK	0.101152	0	0.291973	OK	0.0242028	0	0.0868107	OK
ENSMUSG00000100111	ENSMUSG00000100111	-	7:29558578-29582169	0	0	0	OK	0.0173747	0	0.148092	OK	0	0	0	OK	0.561258	0	1.58664	OK	0.286866	0	1.02666	OK	0	0	0	OK
ENSMUSG00000100277	ENSMUSG00000100277	-	16:93343280-93359543	0.0929951	0	0.287364	OK	0.00168529	0	0.00887369	OK	0	0	0	OK	0.262591	0	0.618585	OK	0.085059	0	0.294619	OK	0.00243965	0	0.0138601	OK
ENSMUSG00000100280	ENSMUSG00000100280	-	1:34459761-34475733	0.930667	0	2.18267	OK	0.783494	0	1.87386	OK	0.841214	0	1.98604	OK	1.42766	0	3.08509	OK	1.66948	0	3.56903	OK	0.784871	0	1.83973	OK
ENSMUSG00000100510	ENSMUSG00000100510	-	8:57304264-57320859	0.115395	0	0.326573	OK	0.563665	0.0987647	1.02857	OK	0.0216106	0	0.0992414	OK	1.06387	0.346021	1.78171	OK	0.177621	0	0.492796	OK	0.0455585	0	0.153467	OK
ENSMUSG00000100599	ENSMUSG00000100599	-	15:99242817-99262044	0.0170379	0	0.122411	OK	0.0714477	0	0.280697	OK	0.126281	0	0.407198	OK	0.263856	0	0.731862	OK	0	0	0	OK	0.103355	0	0.328878	OK
ENSMUSG00000100706	ENSMUSG00000100706	-	8:48227681-48869901	0.0463159	0	0.151993	OK	0.0163697	0	0.0796257	OK	0.0437072	0	0.143871	OK	0.796902	0.217052	1.37675	OK	0.0605384	0	0.198434	OK	0.00564554	0	0.0386148	OK
ENSMUSG00000100769	ENSMUSG00000100769	-	1:44392808-44394447	1.49729e-06	0	0.095689	OK	0	0	0	OK	0	0	0	OK	0	0	0	OK	0	0	0	OK	0	0	0	OK
ENSMUSG00000100807	ENSMUSG00000100807	-	9:101770371-101862489	0.121245	0.0293271	0.213163	OK	0.125008	0.0287544	0.221262	OK	0.187541	0.0667655	0.308317	OK	1.10131	0.618661	1.58397	OK	0.802179	0.415795	1.18856	OK	0.325283	0.160035	0.490531	OK
ENSMUSG00000100826	ENSMUSG00000100826	-	7:59228749-59975759	0.0771562	0.0225378	0.131775	OK	0.0209635	0	0.0497917	OK	0.0329879	0	0.0705059	OK	0.6635	0.336365	0.990635	OK	0.120133	0.0282619	0.212004	OK	0.045657	0.00776927	0.0835447	OK
ENSMUSG00000101009	ENSMUSG00000101009	-	14:76672962-76687169	0.0522796	0	0.204874	OK	0.0101905	0	0.0747405	OK	0	0	0	OK	0.468072	0.0030706	0.933072	OK	0.110292	0	0.374909	OK	0.0790582	0	0.256236	OK
ENSMUSG00000101104	ENSMUSG00000101104	-	1:44086612-44118808	0.160049	0	0.376756	OK	0.0932436	0	0.267119	OK	0.194462	0	0.472156	OK	0.598946	0.132526	1.06537	OK	0.284947	0	0.628236	OK	0.155401	0	0.341126	OK
ENSMUSG00000101144	ENSMUSG00000101144	-	9:83109947-83147364	0	0	0	OK	0	0	0	OK	0	0	0	OK	0	0	0	OK	0	0	0	OK	0	0	0	OK
ENSMUSG00000101162	ENSMUSG00000101162	-	6:125460265-125509135	0.0413762	0	0.199337	OK	0.0181549	0	0.117405	OK	0.0388428	0	0.180934	OK	0.51607	0	1.10645	OK	0.0338282	0	0.176288	OK	0.00532579	0	0.0516024	OK
ENSMUSG00000101166	ENSMUSG00000101166	-	7:44246721-44262720	0.118058	0	0.331581	OK	0.0717039	0	0.238175	OK	0.114424	0	0.329012	OK	0.583118	0.0576654	1.10857	OK	0.0770051	0	0.258212	OK	0.118385	0	0.329786	OK
ENSMUSG00000101393	ENSMUSG00000101393	-	Y:68667604-68670844	0	0	0	OK	0	0	0	OK	0.0158739	0	0.0901789	OK	0	0	0	OK	0	0	0	OK	0	0	0	OK
ENSMUSG00000101556	ENSMUSG00000101556	-	17:15041640-15074993	0.527988	0.017144	1.03883	OK	0.413416	0	0.882506	OK	0.385423	0	0.837402	OK	0.951113	0.219922	1.68231	OK	0.426018	0	1.02256	OK	0.398192	0	0.800891	OK
ENSMUSG00000101581	ENSMUSG00000101581	-	9:96765561-96782477	0.145892	0	0.419411	OK	0.29109	0	0.623604	OK	0.457963	0.0426671	0.87326	OK	0.796269	0.218238	1.3743	OK	0.691145	0.116054	1.26623	OK	0.832141	0.265998	1.39828	OK
ENSMUSG00000101628	ENSMUSG00000101628	-	1:51987147-52161865	2.82281	0.917106	4.72852	OK	1.8931	0.730641	3.05556	OK	2.44478	0.922151	3.96741	OK	2.56887	0.85494	4.28281	OK	5.34868	2.34348	8.35387	OK	2.34049	0.984502	3.69648	OK
ENSMUSG00000101792	ENSMUSG00000101792	-	10:61585392-61628565	0.0363584	0	0.127405	OK	0.02201	0	0.0889186	OK	0.0110852	0	0.0543084	OK	0.548836	0.129933	0.967738	OK	0.110034	0	0.299626	OK	0.00586082	0	0.0272777	OK
ENSMUSG00000101970	ENSMUSG00000101970	-	7:73426637-73558395	4.105	1.04506	7.16494	OK	5.16261	1.1887	9.13652	OK	5.9333	1.48185	10.3847	OK	4.73769	0.806699	8.66868	OK	6.56418	0.660355	12.468	OK	2.64091	0.276516	5.0053	OK
ENSMUSG00000102009	ENSMUSG00000102009	-	1:89454805-89897617	1.10511	0.112674	2.09755	OK	1.25275	0.180779	2.32473	OK	1.36074	0.213215	2.50826	OK	2.22932	0.719771	3.73888	OK	1.74543	0.200417	3.29044	OK	1.18965	0.143128	2.23617	OK
ENSMUSG00000102099	ENSMUSG00000102099	-	13:35180266-35188017	0.095967	0	0.357422	OK	0	0	0	OK	0	0	0	OK	0.334527	0	0.918344	OK	0	0	0	OK	0	0	0	OK
ENSMUSG00000102224	ENSMUSG00000102224	-	9:108096021-108190384	0.187312	0	0.673609	OK	0.19123	0	0.694146	OK	0.208637	0	0.718976	OK	3.99571	1.08419	6.90723	OK	0.732306	0	2.08752	OK	0.139379	0	0.515006	OK
ENSMUSG00000102384	ENSMUSG00000102384	-	7:73939118-74013690	0.051837	0	0.226995	OK	0.0357096	0	0.16786	OK	0.0467542	0	0.220004	OK	0.794202	0	1.60256	OK	0	0	0	OK	0.0597588	0	0.244791	OK
ENSMUSG00000102416	ENSMUSG00000102416	-	1:36698113-36746571	0.0374411	0	0.145834	OK	0.0179596	0	0.0955548	OK	0.0249331	0	0.109537	OK	0.945298	0.272102	1.61849	OK	0.0399419	0	0.173772	OK	0.0258706	0	0.099543	OK
ENSMUSG00000102432	ENSMUSG00000102432	-	1:177458965-177461204	0	0	0	OK	0	0	0	OK	0.0176104	0	0.100044	OK	1.55415	0	3.83894	OK	0	0	0	OK	0	0	0	OK
ENSMUSG00000102629	ENSMUSG00000102629	-	3:82660374-82664900	0.187762	0	0.68162	OK	0	0	0	OK	0	0	0	OK	0.156331	0	0.613729	OK	0	0	0	OK	0	0	0	OK
ENSMUSG00000102715	ENSMUSG00000102715	-	3:50516398-50607223	0.0762805	0	0.155108	OK	0.0361074	0	0.0881428	OK	0.0510313	0	0.109485	OK	0.503334	0.244931	0.761737	OK	0.121719	0.0099326	0.233505	OK	0.0471133	0	0.100415	OK
ENSMUSG00000102828	ENSMUSG00000102828	-	18:36930183-37841873	0.000357208	0	0.0226205	OK	0	0	0	OK	0	0	0	OK	0	0	0	OK	0	0	0	OK	0.172259	0	0.620921	OK
ENSMUSG00000103083	ENSMUSG00000103083	-	1:171676683-171681980	0.106937	0	0.482046	OK	0.0183079	0	0.173075	OK	0	0	0	OK	0	0	0	OK	0	0	0	OK	0	0	0	OK
ENSMUSG00000103436	ENSMUSG00000103436	-	X:7557295-7605517	0.221952	0.0389376	0.404966	OK	0.158614	0	0.318879	OK	0.0981028	0	0.211184	OK	0.706348	0.292067	1.12063	OK	0.239317	0.0287954	0.449839	OK	0.108285	0	0.227975	OK
ENSMUSG00000103785	ENSMUSG00000103785	-	9:108823937-108825098	0	0	0	OK	0	0	0	OK	0	0	0	OK	0	0	0	OK	0	0	0	OK	0	0	0	OK
ENSMUSG00000104055	ENSMUSG00000104055	-	3:52134046-52221997	0	0	0	OK	0	0	0	OK	0	0	0	OK	0	0	0	OK	0	0	0	OK	0	0	0	OK
ENSMUSG00000104117	ENSMUSG00000104117	-	1:164796643-164936775	0.207007	0.0460848	0.367929	OK	0.180321	0.0323877	0.328255	OK	0.183698	0.0517327	0.315663	OK	0.762853	0.374678	1.15103	OK	1.07493	0.560538	1.58931	OK	0.294754	0.121817	0.46769	OK
ENSMUSG00000104238	ENSMUSG00000104238	-	1:4490930-4499558	0	0	0	OK	0	0	0	OK	0	0	0	OK	0	0	0	OK	0	0	0	OK	0	0	0	OK
ENSMUSG00000104436	ENSMUSG00000104436	-	1:138963434-139178960	3.31392	0	8.03465	OK	4.00443	0	11.7624	OK	6.56889	0	15.7832	OK	8.00629	0	17.4332	OK	5.41716	0	15.9071	OK	3.1536	0	7.38109	OK
ENSMUSG00000104830	ENSMUSG00000104830	-	5:123332725-123374992	0.363853	0	1.34234	OK	0	0	0	OK	0.0839112	0	0.52665	OK	0	0	0	OK	0	0	0	OK	0	0	0	OK
ENSMUSG00000104960	ENSMUSG00000104960	-	3:123507551-123508404	0	0	0	OK	0	0	0	OK	0	0	0	OK	0	0	0	OK	0	0	0	OK	0	0	0	OK
ENSMUSG00000105052	ENSMUSG00000105052	-	5:25919631-25926290	0.0722669	0	0.29423	OK	0.0234845	0	0.117835	OK	1.21736e-07	0	0.0184363	OK	0.547948	0	1.32663	OK	0.136706	0	0.588997	OK	0.0412195	0	0.203204	OK
ENSMUSG00000105139	ENSMUSG00000105139	-	3:109120532-109122895	1.15179	0	3.31673	OK	2.64719e-05	0	0.0565503	OK	1.75946	0	4.19256	OK	1.56651e-05	0	0.0587271	OK	2.80445	0	5.94241	OK	0.00147164	0	0.0773819	OK
ENSMUSG00000105195	ENSMUSG00000105195	-	3:104752726-104786018	0.102004	0	0.305924	OK	0.020287	0	0.109432	OK	0.0271887	0	0.127731	OK	0.662457	0.0202413	1.30467	OK	0.181936	0	0.495876	OK	0.0181249	0	0.0902333	OK
ENSMUSG00000105264	ENSMUSG00000105264	-	5:43993619-44102515	1.24211	0.214797	2.26942	OK	1.6231	0.454617	2.79157	OK	1.40384	0.37651	2.43117	OK	2.21245	0.701245	3.72366	OK	2.37383	0.680818	4.06684	OK	1.26706	0.290219	2.24391	OK
ENSMUSG00000105265	ENSMUSG00000105265	-	3:34104269-34682619	0.0535288	0.0253176	0.08174	OK	0.0137563	0.00131568	0.0261969	OK	0.0168051	0.00379785	0.0298123	OK	0.733962	0.410029	1.0579	OK	0.0621732	0.0273236	0.0970229	OK	0.0181939	0.0050036	0.0313841	OK
ENSMUSG00000105311	ENSMUSG00000105311	-	5:122850047-123030456	0.133113	0	0.386191	OK	0.0450373	0	0.17917	OK	0.138767	0	0.398852	OK	0.760258	0.0685468	1.45197	OK	0.0212205	0	0.127514	OK	0.0664253	0	0.199427	OK
ENSMUSG00000105423	ENSMUSG00000105423	-	5:50448661-50689221	0.0551404	0	0.12012	OK	0.0094625	0	0.0349891	OK	0.0204117	0	0.0582526	OK	0.687987	0.336331	1.03964	OK	0.0461588	0	0.138344	OK	0.0169336	0	0.0477588	OK
ENSMUSG00000105617	ENSMUSG00000105617	-	5:31596934-32084962	0.939589	0.463958	1.41522	OK	0.849246	0.405687	1.29281	OK	1.02539	0.51668	1.53411	OK	1.33635	0.710537	1.96217	OK	1.37622	0.701831	2.0506	OK	0.681232	0.333268	1.0292	OK
ENSMUSG00000105647	ENSMUSG00000105647	-	5:32736300-32854256	0	0	0	OK	0.648546	0	13.7114	OK	0	0	0	OK	6.4546	0	42.6775	OK	0	0	0	OK	0	0	0	OK
ENSMUSG00000105708	ENSMUSG00000105708	-	3:94356506-94360842	0	0	0	OK	0	0	0	OK	0	0	0	OK	0	0	0	OK	0	0	0	OK	0	0	0	OK
ENSMUSG00000105816	ENSMUSG00000105816	-	3:128117014-128231606	0.0602429	0.00432135	0.116164	OK	0.044764	0	0.0951216	OK	0.0583805	0	0.118882	OK	3.00573	1.69017	4.32129	OK	0.307694	0.12515	0.490239	OK	0.0390712	0.000203789	0.0779386	OK
ENSMUSG00000105852	ENSMUSG00000105852	-	3:105942697-105987423	0.135719	0	0.514292	OK	0.156796	0	0.52212	OK	0.0516729	0	0.242789	OK	0.518391	0	1.25336	OK	0.210833	0	0.673209	OK	0.284298	0	0.845946	OK
ENSMUSG00000105876	ENSMUSG00000105876	-	3:149005495-149007443	0	0	0	OK	0	0	0	OK	0.162752	0	0.904502	OK	0	0	0	OK	0	0	0	OK	0	0	0	OK
ENSMUSG00000105987	ENSMUSG00000105987	-	5:23698295-23712667	1.51398	0.47819	2.54978	OK	2.00825	0.807487	3.20901	OK	1.73865	0.679728	2.79757	OK	2.45812	1.11748	3.79877	OK	2.00165	0.867557	3.13574	OK	1.83746	0.747635	2.92728	OK
ENSMUSG00000106285	ENSMUSG00000106285	-	3:148130243-148141598	0.0855965	0	0.299625	OK	0.0192817	0	0.0897763	OK	0.0770367	0	0.277894	OK	0.58365	0	1.20681	OK	0.0443227	0	0.192404	OK	0	0	0	OK
ENSMUSG00000106306	ENSMUSG00000106306	-	3:135825278-135888572	0.0433208	0	0.240865	OK	0.0969321	0	0.413641	OK	0.00689202	0	0.0854064	OK	0.12267	0	0.472518	OK	0.0400211	0	0.26702	OK	0.0293112	0	0.174521	OK
ENSMUSG00000106352	ENSMUSG00000106352	-	5:52973011-52995753	0.137702	0	0.334889	OK	0.11172	0	0.312116	OK	0.0997019	0	0.274898	OK	0.66793	0.188841	1.14702	OK	0.212636	0	0.509973	OK	0.054406	0	0.164544	OK
ENSMUSG00000106407	ENSMUSG00000106407	-	3:37307748-37579096	0.145256	0.0239942	0.266519	OK	0.0984429	0	0.197854	OK	0.0781675	0.000909819	0.155425	OK	0.666052	0.309433	1.02267	OK	0.195527	0.0361815	0.354872	OK	0.0690121	0	0.138598	OK
ENSMUSG00000106550	ENSMUSG00000106550	-	3:142790901-142898582	0.166834	0	0.653315	OK	0.194178	0	0.766681	OK	0.215788	0	0.800083	OK	0.780604	0	1.89117	OK	0.0413026	0	0.333655	OK	0.122336	0	0.495955	OK
ENSMUSG00000106583	ENSMUSG00000106583	-	3:122728946-122859374	3.56123	1.17235	5.95011	OK	3.75649	1.37696	6.13603	OK	3.88108	1.29067	6.47149	OK	3.34105	0.945975	5.73613	OK	9.77165	4.07783	15.4655	OK	2.60159	0.844291	4.35889	OK
ENSMUSG00000106636	ENSMUSG00000106636	-	5:123393648-123457932	1.57048	0	3.65535	OK	1.60582	0	4.09408	OK	1.40858	0	3.78365	OK	0.603648	0	1.89114	OK	5.05052	0.188458	9.91258	OK	1.82527	0	4.40607	OK
ENSMUSG00000106734	ENSMUSG00000106734	-	6:3333193-3346128	1.41896	0.487891	2.35003	OK	1.83692	0.739215	2.93462	OK	1.47794	0.514921	2.44096	OK	0.138787	0	0.416747	OK	3.54065	1.61512	5.46619	OK	1.09935	0.357794	1.8409	OK
ENSMUSG00000106797	ENSMUSG00000106797	-	5:36490603-36696024	1.36929	0	2.90973	OK	1.25399	0	2.99955	OK	1.95233	0	4.2126	OK	3.55153	0.132724	6.97034	OK	3.06761	0	6.53559	OK	2.23207	0	4.47769	OK
ENSMUSG00000106863	ENSMUSG00000106863	-	5:90518931-90597871	0.0406541	0	0.125532	OK	0.0023606	0	0.0118536	OK	0.0187813	0	0.0704233	OK	0.547363	0.1759	0.918827	OK	0.00616225	0	0.0293691	OK	0.0179196	0	0.0642741	OK
ENSMUSG00000106978	ENSMUSG00000106978	-	5:65760990-65830108	0.439913	0	1.60019	OK	0.0267498	0	0.326904	OK	0	0	0	OK	0	0	0	OK	0.0275066	0	0.231759	OK	0.0352073	0	0.361348	OK
ENSMUSG00000107112	ENSMUSG00000107112	-	5:149903196-149911114	0.0904024	0	0.34111	OK	0	0	0	OK	0	0	0	OK	0.339405	0	0.931737	OK	0	0	0	OK	0	0	0	OK
ENSMUSG00000107214	ENSMUSG00000107214	-	5:149847746-149864280	0.0768823	0	0.248005	OK	0.00710954	0	0.0377839	OK	0.002665	0	0.0151397	OK	0.922246	0.247719	1.59677	OK	0.0132008	0	0.0629144	OK	0	0	0	OK
ENSMUSG00000107314	ENSMUSG00000107314	-	5:149367635-149431723	0.055843	0	0.129505	OK	0.115732	0.00260997	0.228854	OK	0.0435752	0	0.132727	OK	0.478753	0.197834	0.759673	OK	0.0795014	0	0.187161	OK	0.0434003	0	0.10465	OK
ENSMUSG00000107385	ENSMUSG00000107385	-	5:67463896-67477632	0.0473361	0	0.199392	OK	0	0	0	OK	0	0	0	OK	0.353065	0	0.794316	OK	0	0	0	OK	0	0	0	OK
ENSMUSG00000107497	ENSMUSG00000107497	-	6:116335232-116337949	0.108618	0	0.540899	OK	0.0814919	0	0.379429	OK	0	0	0	OK	0	0	0	OK	0	0	0	OK	0	0	0	OK
ENSMUSG00000107597	ENSMUSG00000107597	-	6:48847658-48866083	0.386336	0.00344938	0.769223	OK	0.10106	0	0.30996	OK	0.25366	0	0.600737	OK	0.766006	0.173028	1.35899	OK	0.492123	0	0.991454	OK	0.0716005	0	0.234942	OK
ENSMUSG00000108037	ENSMUSG00000108037	-	6:125009144-125063267	0.877823	0	2.13384	OK	1.07962	0	2.35366	OK	0.938606	0	2.17643	OK	1.32908	0	2.87975	OK	2.05187	0	4.35915	OK	0.736814	0	1.60313	OK
ENSMUSG00000108060	ENSMUSG00000108060	-	6:53978690-54018030	0.284405	0.0663039	0.502506	OK	0.100717	0	0.241855	OK	0.150402	0	0.301456	OK	0.865395	0.389291	1.3415	OK	0.372977	0.0809619	0.664992	OK	0.13675	0	0.276133	OK
ENSMUSG00000108112	ENSMUSG00000108112	-	6:57476696-57664632	0.502852	0.214166	0.791538	OK	0.390356	0.144636	0.636075	OK	0.393258	0.157245	0.629272	OK	1.21102	0.667382	1.75466	OK	0.809277	0.335144	1.28341	OK	0.259354	0.100131	0.418576	OK
ENSMUSG00000108113	ENSMUSG00000108113	-	7:6651747-6662368	0.0890066	0	0.307996	OK	0	0	0	OK	0	0	0	OK	0.319674	0	0.789636	OK	0	0	0	OK	0	0	0	OK
ENSMUSG00000108129	ENSMUSG00000108129	-	6:125265475-125287286	0.0493706	0	0.171344	OK	0.0313854	0	0.119229	OK	0.0338488	0	0.125171	OK	0.358263	0	0.724297	OK	0.0731745	0	0.239611	OK	0.0235987	0	0.094962	OK
ENSMUSG00000108207	ENSMUSG00000108207	-	5:148871583-149015813	0.377898	0.00170729	0.754089	OK	0.198828	0	0.467898	OK	0.096175	0	0.276922	OK	0.829956	0.0941694	1.56574	OK	0.171119	0	0.48922	OK	0.0972682	0	0.270879	OK
ENSMUSG00000108242	ENSMUSG00000108242	-	6:63248493-64668285	0.0433431	0	0.221427	OK	0	0	0	OK	0	0	0	OK	0.367523	0	0.898391	OK	0	0	0	OK	0	0	0	OK
ENSMUSG00000108295	ENSMUSG00000108295	-	6:16457389-16469950	0.0104478	0	0.0513439	OK	0.00734264	0	0.0368705	OK	0.0960755	0	0.31684	OK	1.44024	0.469333	2.41114	OK	0.0219883	0	0.104795	OK	0.00331087	0	0.0188096	OK
ENSMUSG00000108354	ENSMUSG00000108354	-	7:128154018-128223816	0.227917	0	0.625773	OK	0.0548974	0	0.226518	OK	0.0959842	0	0.323072	OK	1.2734	0.341745	2.20505	OK	1.11169	0.180101	2.04329	OK	0.191811	0	0.475951	OK
ENSMUSG00000108361	ENSMUSG00000108361	-	7:24213133-24214385	0	0	0	OK	0	0	0	OK	0	0	0	OK	0	0	0	OK	0	0	0	OK	0	0	0	OK
ENSMUSG00000108378	ENSMUSG00000108378	-	7:27233022-27282144	0.482278	0	1.16017	OK	0.370624	0	1.0258	OK	0.514634	0	1.2016	OK	0.561565	0	1.31878	OK	0.610585	0	1.42228	OK	0.366601	0	1.09076	OK
ENSMUSG00000108414	ENSMUSG00000108414	-	19:8723474-8726443	0.000183267	0	0.0435926	OK	0.762874	0	2.26742	OK	1.57497	0	3.7472	OK	0	0	0	OK	0	0	0	OK	1.03362	0	2.9063	OK
ENSMUSG00000108416	ENSMUSG00000108416	-	7:27342132-27447686	0	0	0	OK	0	0	0	OK	0	0	0	OK	0	0	0	OK	0	0	0	OK	0	0	0	OK
ENSMUSG00000108446	ENSMUSG00000108446	-	7:42561413-42578235	0.0631271	0	0.214056	OK	0.0420104	0	0.161144	OK	0.0170088	0	0.0746328	OK	0.266476	0	0.634013	OK	0.0419752	0	0.169446	OK	0.00878905	0	0.0409064	OK
ENSMUSG00000108520	ENSMUSG00000108520	-	7:27674658-27677844	2.2853e-05	0	0.0339616	OK	0	0	0	OK	2.19592e-05	0	0.0341544	OK	0	0	0	OK	0	0	0	OK	2.4455e-05	0	0.0321425	OK
ENSMUSG00000108592	ENSMUSG00000108592	-	7:27649425-27651059	0	0	0	OK	0	0	0	OK	0.330036	0	1.33628	OK	0	0	0	OK	0	0	0	OK	0	0	0	OK
ENSMUSG00000108659	ENSMUSG00000108659	-	7:56038865-56049974	0.0709281	0	0.274807	OK	0.00482534	0	0.0491268	OK	0.0511844	0	0.204971	OK	0.0467464	0	0.158394	OK	0	0	0	OK	0.0659123	0	0.239639	OK
ENSMUSG00000108668	ENSMUSG00000108668	-	7:128462067-128475571	0.0531356	0	0.200493	OK	0.0165043	0	0.0755338	OK	0	0	0	OK	0.139596	0	0.431289	OK	0.176046	0	0.530787	OK	0.00429632	0	0.0326404	OK
ENSMUSG00000108748	ENSMUSG00000108748	-	15:98186012-98221056	0.0366341	0	0.118963	OK	0.00980833	0	0.0494421	OK	0.0249753	0	0.088205	OK	1.00413	0.463084	1.54517	OK	0.146784	0	0.343637	OK	0.0198743	0	0.0701192	OK
gene:ENSMUSG00000076485	gene:ENSMUSG00000076485	-	6:41534322-41534376	0	0	0	OK	0	0	0	OK	0	0	0	OK	0	0	0	OK	0	0	0	OK	0	0	0	OK
gene:ENSMUSG00000076489	gene:ENSMUSG00000076489	-	6:41535641-41535687	0	0	0	OK	0	0	0	OK	0	0	0	OK	0	0	0	OK	0	0	0	OK	0	0	0	OK
gene:ENSMUSG00000076630	gene:ENSMUSG00000076630	-	12:113482169-113482192	0	0	0	OK	0	0	0	OK	0	0	0	OK	0	0	0	OK	0	0	0	OK	0	0	0	OK
gene:ENSMUSG00000076632	gene:ENSMUSG00000076632	-	12:113528031-113528054	0	0	0	OK	0	0	0	OK	0	0	0	OK	0	0	0	OK	0	0	0	OK	0	0	0	OK
gene:ENSMUSG00000076874	gene:ENSMUSG00000076874	-	14:54156132-54156196	0	0	0	OK	0	0	0	OK	0	0	0	OK	0	0	0	OK	0	0	0	OK	0	0	0	OK
gene:ENSMUSG00000076876	gene:ENSMUSG00000076876	-	14:54158504-54158569	0	0	0	OK	0	0	0	OK	0	0	0	OK	0	0	0	OK	0	0	0	OK	0	0	0	OK
gene:ENSMUSG00000076882	gene:ENSMUSG00000076882	-	14:54168685-54168747	0	0	0	OK	0	0	0	OK	0	0	0	OK	0	0	0	OK	0	0	0	OK	0	0	0	OK
gene:ENSMUSG00000076883	gene:ENSMUSG00000076883	-	14:54169807-54169868	0	0	0	OK	0	0	0	OK	0	0	0	OK	0	0	0	OK	0	0	0	OK	0	0	0	OK
gene:ENSMUSG00000093818	gene:ENSMUSG00000093818	-	12:113525312-113525329	0	0	0	OK	0	0	0	OK	0	0	0	OK	0	0	0	OK	0	0	0	OK	0	0	0	OK
gene:ENSMUSG00000093876	gene:ENSMUSG00000093876	-	12:113464760-113464770	0	0	0	OK	0	0	0	OK	0	0	0	OK	0	0	0	OK	0	0	0	OK	0	0	0	OK
gene:ENSMUSG00000094028	gene:ENSMUSG00000094028	-	12:113430527-113430538	0	0	0	OK	0	0	0	OK	0	0	0	OK	0	0	0	OK	0	0	0	OK	0	0	0	OK
gene:ENSMUSG00000094057	gene:ENSMUSG00000094057	-	12:113456719-113456736	0	0	0	OK	0	0	0	OK	0	0	0	OK	0	0	0	OK	0	0	0	OK	0	0	0	OK
gene:ENSMUSG00000094268	gene:ENSMUSG00000094268	-	12:113459863-113459892	0	0	0	OK	0	0	0	OK	0	0	0	OK	0	0	0	OK	0	0	0	OK	0	0	0	OK
gene:ENSMUSG00000094552	gene:ENSMUSG00000094552	-	12:113448213-113448229	0	0	0	OK	0	0	0	OK	0	0	0	OK	0	0	0	OK	0	0	0	OK	0	0	0	OK
gene:ENSMUSG00000094957	gene:ENSMUSG00000094957	-	12:113454941-113454951	0	0	0	OK	0	0	0	OK	0	0	0	OK	0	0	0	OK	0	0	0	OK	0	0	0	OK
gene:ENSMUSG00000095444	gene:ENSMUSG00000095444	-	12:113470693-113470710	0	0	0	OK	0	0	0	OK	0	0	0	OK	0	0	0	OK	0	0	0	OK	0	0	0	OK
gene:ENSMUSG00000095592	gene:ENSMUSG00000095592	-	12:113464523-113464552	0	0	0	OK	0	0	0	OK	0	0	0	OK	0	0	0	OK	0	0	0	OK	0	0	0	OK
gene:ENSMUSG00000095656	gene:ENSMUSG00000095656	-	12:113450850-113450867	0	0	0	OK	0	0	0	OK	0	0	0	OK	0	0	0	OK	0	0	0	OK	0	0	0	OK
gene:ENSMUSG00000095897	gene:ENSMUSG00000095897	-	12:113466026-113466043	0	0	0	OK	0	0	0	OK	0	0	0	OK	0	0	0	OK	0	0	0	OK	0	0	0	OK
gene:ENSMUSG00000096250	gene:ENSMUSG00000096250	-	12:113461368-113461385	0	0	0	OK	0	0	0	OK	0	0	0	OK	0	0	0	OK	0	0	0	OK	0	0	0	OK
gene:ENSMUSG00000096396	gene:ENSMUSG00000096396	-	12:113469425-113469435	0	0	0	OK	0	0	0	OK	0	0	0	OK	0	0	0	OK	0	0	0	OK	0	0	0	OK
gene:ENSMUSG00000096420	gene:ENSMUSG00000096420	-	12:113449587-113449599	0	0	0	OK	0	0	0	OK	0	0	0	OK	0	0	0	OK	0	0	0	OK	0	0	0	OK
gene:ENSMUSG00000096568	gene:ENSMUSG00000096568	-	12:113475399-113475416	0	0	0	OK	0	0	0	OK	0	0	0	OK	0	0	0	OK	0	0	0	OK	0	0	0	OK
gene:ENSMUSG00000096884	gene:ENSMUSG00000096884	-	12:113460100-113460110	0	0	0	OK	0	0	0	OK	0	0	0	OK	0	0	0	OK	0	0	0	OK	0	0	0	OK
gene:ENSMUSG00000103203	gene:ENSMUSG00000103203	-	12:113469188-113469217	0	0	0	OK	0	0	0	OK	0	0	0	OK	0	0	0	OK	0	0	0	OK	0	0	0	OK
gene:ENSMUSG00000021252	gene:ENSMUSG00000021252	0610007P14Rik	12:85815447-85824550	50.3627	17.9188	82.8065	OK	52.1007	18.6819	85.5196	OK	44.648	12.4082	76.8878	OK	44	22.4736	65.5263	OK	44.5322	4.39912	84.6652	OK	26.689	3.56208	49.8159	OK
gene:ENSMUSG00000007777	gene:ENSMUSG00000007777	0610009B22Rik	11:51685385-51688874	7.57262	0	16.327	OK	5.36345	0	12.9114	OK	5.176	0	12.748	OK	0	0	0	OK	1.58464	0	5.61118	OK	5.06632	0	12.3285	OK
gene:ENSMUSG00000043644	gene:ENSMUSG00000043644	0610009L18Rik	11:120348677-120351190	3.65754	0	10.7967	OK	0	0	0	OK	1.30852	0	5.05511	OK	0	0	0	OK	0	0	0	OK	1.67088	0	6.15653	OK
gene:ENSMUSG00000024442	gene:ENSMUSG00000024442	0610009O20Rik	18:38238404-38262629	4.19451	0.344276	8.04474	OK	3.08391	0	6.21623	OK	5.14263	1.10761	9.17766	OK	3.68679	0	7.45678	OK	5.61142	0.85948	10.3634	OK	6.15817	1.4273	10.889	OK
gene:ENSMUSG00000042208	gene:ENSMUSG00000042208	0610010F05Rik	11:23573250-23633639	3.5898	0	7.68546	OK	1.9097	0	4.48474	OK	1.47359	0	4.42261	OK	1.16404	0	2.87117	OK	6.78175	0	15.4983	OK	2.23176	0	5.13691	OK
gene:ENSMUSG00000020831	gene:ENSMUSG00000020831	0610010K14Rik	11:70235205-70239842	4.34004	0	14.1898	OK	4.25331	0	13.1698	OK	0	0	0	OK	0	0	0	OK	0	0	0	OK	2.93734	0	11.1854	OK
gene:ENSMUSG00000025731	gene:ENSMUSG00000025731	0610011F06Rik	17:25794570-25985680	9.86094	0	34.9618	OK	10.2564	0	49.4053	OK	13.5483	0	42.3848	OK	8.43236	0	32.7717	OK	0	0	0	OK	6.60795	0	27.5757	OK
gene:ENSMUSG00000089755	gene:ENSMUSG00000089755	0610012D04Rik	17:87282885-87381769	0	0	0	OK	3.78358	0	16.1183	OK	3.1134	0	15.5536	OK	0	0	0	OK	3.70787	0	20.3632	OK	1.61876	0	10.389	OK
transcript:ENSMUST00000179515	transcript:ENSMUST00000179515	0610012G03Rik-201	16:31947049-31948494	13.4592	0	31.9808	OK	9.30865	0	25.9025	OK	0	0	0	OK	0	0	0	OK	9.10359	0	21.4606	OK	0	0	0	OK
gene:ENSMUSG00000046683	gene:ENSMUSG00000046683	0610025J13Rik	4:98321397-98331791	0.339235	0	1.6279	OK	0	0	0	OK	0	0	0	OK	0	0	0	OK	0	0	0	OK	0	0	0	OK
gene:ENSMUSG00000058706	gene:ENSMUSG00000058706	0610030E20Rik	6:72347028-72353148	11.4957	5.48019	17.5112	OK	8.2071	3.71192	12.7023	OK	10.9614	5.67235	16.2504	OK	7.30795	3.07573	11.5402	OK	14.2271	6.90323	21.551	OK	10.4173	4.66846	16.166	OK
gene:ENSMUSG00000099146	gene:ENSMUSG00000099146	0610031O16Rik	3:138210715-138240405	0	0	0	OK	0	0	0	OK	0.309832	0	1.48462	OK	3.71123	0	8.64587	OK	0	0	0	OK	0	0	0	OK
gene:ENSMUSG00000028608	gene:ENSMUSG00000028608	0610037L13Rik	4:107889812-107899384	9.25178	0	19.3175	OK	7.35657	0	15.8718	OK	11.5287	0	30.1274	OK	36.1788	0	72.9515	OK	12.2786	0	27.0092	OK	12.4946	0	26.2673	OK
gene:ENSMUSG00000097882	gene:ENSMUSG00000097882	0610038B21Rik	8:77250365-77523898	0.225595	0	1.24341	OK	0.725768	0	2.44161	OK	0.279773	0	1.34953	OK	2.98914	0	6.94172	OK	1.3305	0	3.55677	OK	0.257689	0	1.33694	OK
gene:ENSMUSG00000058812	gene:ENSMUSG00000058812	0610039K10Rik	2:163623271-163645801	4.28325	0	21.7288	OK	0.849109	0	7.81305	OK	0.907736	0	8.44611	OK	1.94767	0	10.9653	OK	2.63691	0	11.9479	OK	3.19055	0	16.0238	OK
gene:ENSMUSG00000089889	gene:ENSMUSG00000089889	0610040B10Rik	5:143316488-143332704	0.366129	0	1.71813	OK	2.47546	0	9.24656	OK	1.35419	0	5.68265	OK	0.191939	0	1.37843	OK	7.03609	0	18.6168	OK	0.203255	0	0.980694	OK
gene:ENSMUSG00000087341	gene:ENSMUSG00000087341	0610040F04Rik	6:108577038-108666925	0.865379	0	6.17494	OK	0.741112	0	5.45036	OK	0	0	0	OK	3.82739	0	8.9815	OK	0	0	0	OK	0	0	0	OK
gene:ENSMUSG00000060512	gene:ENSMUSG00000060512	0610040J01Rik	5:63812362-63899625	19.3272	9.3196	29.3347	OK	30.0558	11.3736	48.738	OK	29.0518	12.9037	45.1999	OK	15.188	3.20528	27.1708	OK	24.4814	11.4411	37.5218	OK	22.6741	10.3377	35.0104	OK
gene:ENSMUSG00000087361	gene:ENSMUSG00000087361	0610043K17Rik	4:101346530-101399181	0	0	0	OK	0.397285	0	2.83312	OK	0.316542	0	2.60383	OK	0	0	0	OK	2.9827	0	10.3395	OK	2.4097	0	8.31129	OK
gene:ENSMUSG00000097863	gene:ENSMUSG00000097863	1010001B22Rik	5:109995510-109996398	0	0	0	OK	0	0	0	OK	0	0	0	OK	2.73563	0	10.1321	OK	0	0	0	OK	0.174431	0	0.990975	OK
gene:ENSMUSG00000097222	gene:ENSMUSG00000097222	1010001N08Rik	18:11049086-11085635	3.32261	0	9.90941	OK	6.38997	0	17.4742	OK	8.14392	0	24.0932	OK	5.74134	0	18.9504	OK	5.84054	0	16.3408	OK	6.65719	0	19.6556	OK
gene:ENSMUSG00000019689	gene:ENSMUSG00000019689	1110001J03Rik	6:38533501-38539449	12.3732	0	29.8795	OK	12.4439	0	29.3959	OK	9.09294	0	27.6555	OK	20.4795	0.110463	40.8486	OK	9.69286	0	22.8835	OK	5.99503	0	17.3148	OK
gene:ENSMUSG00000090066	gene:ENSMUSG00000090066	1110002E22Rik	3:138048760-138081506	1.08415	0	5.66662	OK	0.351738	0	0.90946	OK	0.413448	0	1.06213	OK	0.5992	0	1.34471	OK	3.36949	0	11.066	OK	0.694671	0	1.39197	OK
gene:ENSMUSG00000097134	gene:ENSMUSG00000097134	1110002J07Rik	10:66912488-66920258	0	0	0	OK	0.0841802	0	0.400841	OK	0.253695	0	1.00952	OK	0.500155	0	1.75308	OK	0.0553559	0	0.282307	OK	0	0	0	OK
gene:ENSMUSG00000071456	gene:ENSMUSG00000071456	1110002L01Rik	12:3365131-3506852	0	0	0	OK	1.62979	0	6.25093	OK	0.744702	0	3.03864	OK	3.99644	0	9.87458	OK	0.564829	0	2.38579	OK	1.50724	0	6.90884	OK
gene:ENSMUSG00000102531	gene:ENSMUSG00000102531	1110002O04Rik	1:35879844-35881119	0	0	0	OK	0	0	0	OK	0	0	0	OK	0	0	0	OK	0	0	0	OK	0	0	0	OK
gene:ENSMUSG00000106291	gene:ENSMUSG00000106291	1110003F10Rik	5:65391496-65413027	0	0	0	OK	0	0	0	OK	0.354694	0	2.58994	OK	10.6021	0	24.955	OK	0	0	0	OK	0.0931286	0	1.18272	OK
gene:ENSMUSG00000022972	gene:ENSMUSG00000022972	1110004E09Rik	16:90925808-90934927	9.64421	0	24.8821	OK	10.4438	0	25.8391	OK	7.53381	0	20.6093	OK	0	0	0	OK	4.36608	0	12.8259	OK	14.883	0	32.3075	OK
gene:ENSMUSG00000030663	gene:ENSMUSG00000030663	1110004F10Rik	7:116039396-116105210	5.81588	0	11.6829	OK	12.4771	3.14287	21.8113	OK	8.13155	0.672833	15.5903	OK	19.1855	3.84084	34.5301	OK	2.22898	0	6.54253	OK	5.7821	0.290552	11.2736	OK
gene:ENSMUSG00000107121	gene:ENSMUSG00000107121	1110006O24Rik	5:115631048-115631816	1.38824	0	4.80382	OK	0.826341	0	3.28738	OK	1.27906	0	4.55383	OK	2.13444	0	6.36466	OK	0	0	0	OK	1.25985	0	4.4449	OK
gene:ENSMUSG00000037960	gene:ENSMUSG00000037960	1110007C09Rik	13:49202950-49216026	26.7991	9.28249	44.3157	OK	29.4522	10.9882	47.9163	OK	24.1184	7.79523	40.4415	OK	39.4191	15.9364	62.9018	OK	20.678	6.85467	34.5014	OK	22.3008	6.68988	37.9118	OK
gene:ENSMUSG00000046119	gene:ENSMUSG00000046119	1110008E08Rik	16:90554163-90554886	0	0	0	OK	0	0	0	OK	0	0	0	OK	0	0	0	OK	0	0	0	OK	0	0	0	OK
gene:ENSMUSG00000027637	gene:ENSMUSG00000027637	1110008F13Rik	2:156863127-156887192	28.272	12.2727	44.2713	OK	24.5247	8.96542	40.0839	OK	18.4214	5.99612	30.8467	OK	1.53741	0	4.63455	OK	5.94941	0	11.918	OK	15.5367	3.86474	27.2086	OK
gene:ENSMUSG00000021023	gene:ENSMUSG00000021023	1110008L16Rik	12:55280813-55382533	3.54827	0	8.55149	OK	3.13069	0	7.21773	OK	1.79311	0	5.32928	OK	5.5816	1.24732	9.91587	OK	3.63236	0	8.72954	OK	2.71674	0	6.13258	OK
gene:ENSMUSG00000039195	gene:ENSMUSG00000039195	1110008P14Rik	2:32308470-32381938	16.8347	0	46.9973	OK	19.2829	0	54.7771	OK	11.9964	0	40.9043	OK	11.2993	0	32.2152	OK	14.9183	0	41.7001	OK	3.91574	0	17.2428	OK
gene:ENSMUSG00000045237	gene:ENSMUSG00000045237	1110012L19Rik	X:70385876-70389417	6.03057	0	12.7261	OK	3.16825	0	9.16201	OK	2.35765	0	6.68955	OK	5.10686	0	11.7332	OK	7.08882	0	15.205	OK	2.63178	0	7.22931	OK
gene:ENSMUSG00000098659	gene:ENSMUSG00000098659	1110015O18Rik	3:4797557-4814911	0	0	0	OK	0	0	0	OK	0	0	0	OK	4.12593	0	14.464	OK	0	0	0	OK	0	0	0	OK
gene:ENSMUSG00000028441	gene:ENSMUSG00000028441	1110017D15Rik	4:41505008-41517333	5.42067	0	24.3107	OK	0	0	0	OK	0	0	0	OK	9.361	0	20.9953	OK	0	0	0	OK	0.962768	0	4.22755	OK
gene:ENSMUSG00000097616	gene:ENSMUSG00000097616	1110019D14Rik	6:13871525-14044385	0.884794	0	3.11883	OK	6.70514	0	21.4472	OK	1.72655	0	4.98263	OK	0	0	0	OK	4.74599	0	11.2105	OK	3.3755	0	13.633	OK
gene:ENSMUSG00000097047	gene:ENSMUSG00000097047	1110020A21Rik	17:84954966-85023991	1.80818	0	7.51826	OK	1.02708	0	5.75176	OK	0.642919	0	4.47987	OK	0	0	0	OK	1.70571	0	8.00255	OK	1.52363	0	7.29603	OK
gene:ENSMUSG00000068073	gene:ENSMUSG00000068073	1110025L11Rik	16:89063411-89064002	0	0	0	OK	0	0	0	OK	0	0	0	OK	4.32667	0	13.8925	OK	0	0	0	OK	0	0	0	OK
gene:ENSMUSG00000103520	gene:ENSMUSG00000103520	1110025M09Rik	15:81584173-81585028	2.32626	0	7.30833	OK	1.58793	0	5.48023	OK	1.71448	0	5.71529	OK	2.9943	0	8.92868	OK	0	0	0	OK	1.39218	0	4.61666	OK
gene:ENSMUSG00000085972	gene:ENSMUSG00000085972	1110028F11Rik	11:87662721-87735539	3.33054	0	13.8315	OK	6.94309	0	24.8473	OK	1.05759	0	5.1211	OK	17.8024	0	50.1775	OK	1.08497	0	5.18014	OK	0.331938	0	2.79562	OK
gene:ENSMUSG00000099139	gene:ENSMUSG00000099139	1110028F18Rik	8:106587142-106594820	0.225324	0	1.01008	OK	0	0	0	OK	0	0	0	OK	1.44127	0	4.29772	OK	0	0	0	OK	0	0	0	OK
gene:ENSMUSG00000037971	gene:ENSMUSG00000037971	1110032A03Rik	9:50762827-50843542	22.7792	0.200074	45.3584	OK	23.0601	1.99896	44.1213	OK	18.1685	0	37.5185	OK	36.1514	4.67385	67.629	OK	31.942	5.3918	58.4921	OK	23.1739	0	48.0876	OK
gene:ENSMUSG00000046999	gene:ENSMUSG00000046999	1110032F04Rik	3:68867916-68872163	0	0	0	OK	0.0597715	0	0.293435	OK	0.0740684	0	0.352698	OK	0	0	0	OK	0	0	0	OK	0.131987	0	0.577886	OK
gene:ENSMUSG00000044991	gene:ENSMUSG00000044991	1110034G24Rik	2:132686930-132751055	2.52963	0	7.48878	OK	2.68925	0	8.20457	OK	2.90777	0	7.79363	OK	1.00186	0	3.7221	OK	0.288851	0	1.50289	OK	0.974355	0	3.78719	OK
gene:ENSMUSG00000099098	gene:ENSMUSG00000099098	1110035H17Rik	7:29134850-29156920	0.0965119	0	1.10114	OK	0.0599884	0	0.865289	OK	0.0721903	0	0.949099	OK	0	0	0	OK	0.0782555	0	0.713652	OK	0.0390194	0	0.493894	OK
transcript:ENSMUST00000205672	transcript:ENSMUST00000205672	1110035H17Rik-201	7:29134850-29156920	1.359	0	5.12617	OK	0.580147	0	3.07246	OK	3.3214	0	9.26449	OK	0	0	0	OK	1.14978	0	3.58445	OK	1.04688	0	3.40051	OK
gene:ENSMUSG00000097036	gene:ENSMUSG00000097036	1110036E04Rik	9:64049828-64054100	0	0	0	OK	0.408356	0	1.84363	OK	0	0	0	OK	0	0	0	OK	0	0	0	OK	0	0	0	OK
gene:ENSMUSG00000040720	gene:ENSMUSG00000040720	1110037F02Rik	4:11485957-11550684	7.28066	3.41146	11.1499	OK	6.42716	2.90164	9.95269	OK	7.38724	3.40663	11.3679	OK	6.03242	2.85726	9.20757	OK	7.47268	3.38832	11.557	OK	7.46475	3.43233	11.4972	OK
gene:ENSMUSG00000063236	gene:ENSMUSG00000063236	1110038F14Rik	15:76948538-76950729	15.0723	4.4686	25.676	OK	5.36234	0	11.3223	OK	7.48125	0	14.9884	OK	3.54003	0	10.6169	OK	5.18338	0	11.0001	OK	6.81791	9.6957e-05	13.6357	OK
gene:ENSMUSG00000085457	gene:ENSMUSG00000085457	1110046J04Rik	13:33917917-34037147	0.425193	0	5.53147	OK	1.60458	0	14.7929	OK	0.416995	0	8.35422	OK	0	0	0	OK	0.787434	0	11.62	OK	0.0826504	0	1.34307	OK
gene:ENSMUSG00000040591	gene:ENSMUSG00000040591	1110051M20Rik	2:91264973-91444704	3.85153	0	15.5642	OK	3.72777	0	10.8362	OK	3.83833	0	8.04402	OK	6.53556	0	15.3757	OK	3.52707	0	9.68269	OK	3.10613	0	7.05416	OK
gene:ENSMUSG00000068067	gene:ENSMUSG00000068067	1110057P08Rik	16:89174734-89175199	0	0	0	OK	0	0	0	OK	0	0	0	OK	0	0	0	OK	0	0	0	OK	0	0	0	OK
gene:ENSMUSG00000035171	gene:ENSMUSG00000035171	1110059E24Rik	19:21581201-21652976	39.5033	0	86.6991	OK	24.957	0	145.483	OK	26.4949	0	59.7865	OK	43.7155	0	93.1276	OK	22.8837	0	49.6241	OK	6.00289	0	13.1328	OK
gene:ENSMUSG00000032551	gene:ENSMUSG00000032551	1110059G10Rik	9:122945088-122951000	9.02573	0	18.7642	OK	9.65515	0	19.9055	OK	4.32788	0	10.9687	OK	10.4201	0	21.606	OK	2.13256	0	6.78347	OK	4.81527	0	10.4385	OK
gene:ENSMUSG00000105036	gene:ENSMUSG00000105036	1110060G06Rik	5:20728393-20728892	0	0	0	OK	0	0	0	OK	0	0	0	OK	0	0	0	OK	0	0	0	OK	0	0	0	OK
gene:ENSMUSG00000078570	gene:ENSMUSG00000078570	1110065P20Rik	4:124802103-124862171	0.477295	0	3.65158	OK	1.99708	0	9.99222	OK	3.37692	0	15.7237	OK	0	0	0	OK	0.250674	0	1.46084	OK	2.73134	0	10.7455	OK
gene:ENSMUSG00000098318	gene:ENSMUSG00000098318	1190002F15Rik	6:134928991-134956798	4.82943	0	24.1381	OK	2.87908	0	18.3376	OK	0.361474	0	1.36326	OK	29.8196	0	75.5134	OK	0.632696	0	1.99073	OK	1.02259	0	4.5201	OK
gene:ENSMUSG00000045414	gene:ENSMUSG00000045414	1190002N15Rik	9:94517863-94538081	1.7938	0.056147	3.53146	OK	2.92927	0.588875	5.26966	OK	2.54831	0.45189	4.64472	OK	1.98923	0.0201915	3.95828	OK	2.94523	0.740703	5.14975	OK	1.52964	0	3.08668	OK
gene:ENSMUSG00000096537	gene:ENSMUSG00000096537	1190003K10Rik	13:64481245-64497792	0	0	0	OK	0	0	0	OK	0	0	0	OK	0	0	0	OK	0	0	0	OK	0	0	0	OK
gene:ENSMUSG00000043687	gene:ENSMUSG00000043687	1190005I06Rik	8:119910359-124345724	0.483245	0	53.801	OK	0	0	0	OK	0.155531	0	27.1024	OK	0	0	0	OK	0	0	0	OK	0	0	0	OK
gene:ENSMUSG00000063320	gene:ENSMUSG00000063320	1190007I07Rik	10:82619850-82623228	6.24577	0	18.5213	OK	7.65528	0	20.3526	OK	5.44576	0	14.6778	OK	24.1461	0	51.4888	OK	7.68628	0	21.3046	OK	2.539	0	8.11744	OK
gene:ENSMUSG00000087684	gene:ENSMUSG00000087684	1200007C13Rik	2:167827692-167833646	0.270705	0	1.03481	OK	0.0113562	0	0.0597944	OK	0	0	0	OK	0.922484	0	2.66225	OK	0.0342431	0	0.174635	OK	0	0	0	OK
gene:ENSMUSG00000020783	gene:ENSMUSG00000020783	1200014J11Rik	11:73047782-73089317	3.16395	0.601585	5.72631	OK	2.53432	0.730754	4.33788	OK	3.47252	0.913822	6.03122	OK	8.63435	2.57354	14.6952	OK	4.15166	1.07328	7.23004	OK	3.0395	0.981135	5.09787	OK
gene:ENSMUSG00000097290	gene:ENSMUSG00000097290	1300002E11Rik	16:21794346-21809037	14.0965	0	29.05	OK	20.4992	0.963934	40.0344	OK	32.6278	6.05012	59.2055	OK	27.9681	3.00491	52.9314	OK	45.8908	10.2351	81.5465	OK	27.6411	4.15265	51.1296	OK
gene:ENSMUSG00000033688	gene:ENSMUSG00000033688	1300017J02Rik	9:103250520-103305082	0.737121	0	4.20191	OK	0.101572	0	0.648641	OK	0	0	0	OK	0	0	0	OK	5.97966	0	18.8702	OK	0	0	0	OK
gene:ENSMUSG00000096221	gene:ENSMUSG00000096221	1500002C15Rik	4:155704799-155734727	0.213815	0	1.22271	OK	0.792965	0	2.70476	OK	1.57955	0	4.32894	OK	1.88985	0	5.51127	OK	0	0	0	OK	0.740287	0	2.5446	OK
gene:ENSMUSG00000097595	gene:ENSMUSG00000097595	1500002F19Rik	7:130162450-133124354	0	0	0	OK	0	0	0	OK	0	0	0	OK	0	0	0	OK	0	0	0	OK	0	0	0	OK
gene:ENSMUSG00000104888	gene:ENSMUSG00000104888	1500005C15Rik	3:127670309-127780527	2.05095	0	5.67708	OK	1.96143	0	5.80884	OK	1.99717	0	6.11745	OK	0	0	0	OK	4.70131	0	11.5127	OK	1.94057	0	5.75929	OK
gene:ENSMUSG00000068099	gene:ENSMUSG00000068099	1500009C09Rik	15:82252396-82260753	0	0	0	OK	0.0786194	0	0.40272	OK	0	0	0	OK	0.75309	0	2.64193	OK	0	0	0	OK	0.271194	0	1.16404	OK
gene:ENSMUSG00000087651	gene:ENSMUSG00000087651	1500009L16Rik	10:83722864-83762761	1.74727	0	5.10434	OK	1.05553	0	3.66971	OK	1.16938	0	3.89817	OK	4.02348	0	9.37159	OK	0	0	0	OK	0.14558	0	0.70201	OK
gene:ENSMUSG00000072694	gene:ENSMUSG00000072694	1500011B03Rik	5:114808195-114823468	1.71229	0	4.91422	OK	2.96533	0	8.6709	OK	2.70726	0	8.61274	OK	6.74995	0	16.1564	OK	5.65119	0	15.9999	OK	1.97991	0	5.45085	OK
gene:ENSMUSG00000051319	gene:ENSMUSG00000051319	1500011K16Rik	2:127791387-127792488	6.97637	0	16.875	OK	2.65928	0	7.75888	OK	2.80198	0	7.83542	OK	2.35864	0	7.57336	OK	1.8743	0	6.13742	OK	1.88973	0	5.40868	OK
gene:ENSMUSG00000074578	gene:ENSMUSG00000074578	1500012F01Rik	2:167035792-167065862	5.76408	0	22.889	OK	14.5356	0	43.4433	OK	16.0437	0	50.3104	OK	30.6903	0	83.9587	OK	16.4943	0	54.4542	OK	13.275	0	38.7849	OK
gene:ENSMUSG00000098702	gene:ENSMUSG00000098702	1500015A07Rik	18:61726389-61786702	1.91333	0	5.29655	OK	1.7078	0	5.19006	OK	3.02231	0	7.30052	OK	0	0	0	OK	6.86862	0	14.0088	OK	0.537102	0	1.91878	OK
gene:ENSMUSG00000094732	gene:ENSMUSG00000094732	1500015L24Rik	19:20405287-20422787	0	0	0	OK	0	0	0	OK	0	0	0	OK	0	0	0	OK	0	0	0	OK	0	0	0	OK
gene:ENSMUSG00000026051	gene:ENSMUSG00000026051	1500015O10Rik	1:43730601-43743895	0	0	0	OK	0	0	0	OK	0	0	0	OK	0	0	0	OK	0.130769	0	0.666902	OK	0	0	0	OK
gene:ENSMUSG00000097383	gene:ENSMUSG00000097383	1500026H17Rik	10:89686370-89700866	0	0	0	OK	0	0	0	OK	0	0	0	OK	0.245697	0	0.964566	OK	0.266533	0	1.07591	OK	0	0	0	OK
gene:ENSMUSG00000059631	gene:ENSMUSG00000059631	1500035N22Rik	5:24862743-25100642	0.307021	0	1.97224	OK	0.602092	0	3.08903	OK	0.367254	0	2.30345	OK	0	0	0	OK	1.87183	0	6.60599	OK	0	0	0	OK
gene:ENSMUSG00000043747	gene:ENSMUSG00000043747	1520401A03Rik	17:23704487-23722783	0.0601054	0	0.431254	OK	0.127103	0	0.653521	OK	0	0	0	OK	0	0	0	OK	0	0	0	OK	0.292856	0	1.14798	OK
gene:ENSMUSG00000086899	gene:ENSMUSG00000086899	1600002D24Rik	16:95831122-95929077	0	0	0	OK	0	0	0	OK	0	0	0	OK	0	0	0	OK	0	0	0	OK	0	0	0	OK
gene:ENSMUSG00000024118	gene:ENSMUSG00000024118	1600002H07Rik	17:24163864-24221730	0	0	0	OK	0.268248	0	1.88231	OK	0.10253	0	1.10787	OK	0	0	0	OK	0	0	0	OK	0.903274	0	3.72782	OK
gene:ENSMUSG00000035595	gene:ENSMUSG00000035595	1600002K03Rik	10:80172943-80175146	2.54055	0	8.35478	OK	2.41644	0	7.98137	OK	1.54899	0	5.72798	OK	0	0	0	OK	2.95249	0	9.48251	OK	2.76838	0	8.86783	OK
gene:ENSMUSG00000101585	gene:ENSMUSG00000101585	1600010M07Rik	7:109998375-110151202	0.046614	0	0.999699	OK	0.0581978	0	1.06721	OK	0	0	0	OK	0.217641	0	2.21666	OK	0.343003	0	2.91213	OK	0	0	0	OK
gene:ENSMUSG00000050088	gene:ENSMUSG00000050088	1600012H06Rik	17:14943183-14961273	15.6617	5.80717	25.5161	OK	11.7126	3.22027	20.2049	OK	9.75789	1.83566	17.6801	OK	13.4301	2.90701	23.9532	OK	9.66339	1.93189	17.3949	OK	10.1879	1.09307	19.2827	OK
gene:ENSMUSG00000047661	gene:ENSMUSG00000047661	1600012P17Rik	1:158711726-158980490	0	0	0	OK	0	0	0	OK	1.95708	0	7.66777	OK	0	0	0	OK	0	0	0	OK	0	0	0	OK
gene:ENSMUSG00000054676	gene:ENSMUSG00000054676	1600014C10Rik	7:38182562-38197568	3.64611	0	8.85039	OK	3.62407	0.30784	6.94029	OK	3.58276	0	8.05555	OK	4.27358	0	8.97638	OK	3.10563	0	6.31264	OK	4.55059	0	12.7614	OK
gene:ENSMUSG00000094690	gene:ENSMUSG00000094690	1600014C23Rik	17:45732863-45733844	0	0	0	OK	0	0	0	OK	0	0	0	OK	0	0	0	OK	0	0	0	OK	0	0	0	OK
gene:ENSMUSG00000029813	gene:ENSMUSG00000029813	1600015I10Rik	6:48929894-48933687	0.0950131	0	0.439909	OK	0	0	0	OK	0	0	0	OK	0	0	0	OK	0	0	0	OK	0	0	0	OK
gene:ENSMUSG00000102505	gene:ENSMUSG00000102505	1600017P15Rik	3:30594843-30595757	0	0	0	OK	0	0	0	OK	1.6288e-06	0	0.149527	OK	0	0	0	OK	0	0	0	OK	0	0	0	OK
gene:ENSMUSG00000099429	gene:ENSMUSG00000099429	1600019K03Rik	16:35503169-35509419	0.549437	0	2.59681	OK	0	0	0	OK	0	0	0	OK	0	0	0	OK	0	0	0	OK	0	0	0	OK
gene:ENSMUSG00000097048	gene:ENSMUSG00000097048	1600020E01Rik	6:86524491-86582466	4.23707	0	16.8029	OK	3.03465	0	12.2854	OK	5.64024	0	21.1542	OK	0	0	0	OK	10.1894	0	28.2131	OK	3.00862	0	15.1198	OK
gene:ENSMUSG00000104986	gene:ENSMUSG00000104986	1600023N17Rik	5:45668701-45669708	2.55514	0	7.1534	OK	3.17805	0	9.05386	OK	1.83282	0	5.67072	OK	0	0	0	OK	2.57158	0	7.30803	OK	2.30089	0	6.64315	OK
gene:ENSMUSG00000085114	gene:ENSMUSG00000085114	1600025M17Rik	X:56317607-56320664	0.380205	0	1.81654	OK	0	0	0	OK	0	0	0	OK	8.55687	0	20.3105	OK	0	0	0	OK	0	0	0	OK
gene:ENSMUSG00000057818	gene:ENSMUSG00000057818	1600029O15Rik	9:58196297-58208808	0	0	0	OK	0	0	0	OK	0	0	0	OK	0	0	0	OK	0	0	0	OK	0.0526172	0	0.437658	OK
transcript:ENSMUST00000178259	transcript:ENSMUST00000178259	1600029O15Rik-001	9:58196297-58208808	1.25878	0	6.07843	OK	0.165261	0	1.48401	OK	0.273351	0	1.38147	OK	0.619418	0	2.90142	OK	0	0	0	OK	0.227646	0	1.97159	OK
gene:ENSMUSG00000029182	gene:ENSMUSG00000029182	1700001C02Rik	5:30466046-30484088	0	0	0	OK	0	0	0	OK	0	0	0	OK	0	0	0	OK	0	0	0	OK	0	0	0	OK
gene:ENSMUSG00000047150	gene:ENSMUSG00000047150	1700001C19Rik	17:47412733-47470638	0.0359542	0	0.80265	OK	0.566781	0	5.71579	OK	3.94562	0	17.3297	OK	0.819502	0	6.99421	OK	5.43274	0	16.6175	OK	5.58614	0	19.4983	OK
gene:ENSMUSG00000099419	gene:ENSMUSG00000099419	1700001D01Rik	8:61224170-61396072	3.07949	0	13.7533	OK	5.31229	0	19.3115	OK	3.9111	0	16.6262	OK	8.68432	0	25.783	OK	1.7631	0	10.2926	OK	2.04503	0	10.2078	OK
gene:ENSMUSG00000095384	gene:ENSMUSG00000095384	1700001F09Rik	14:43342382-43347811	0	0	0	OK	0	0	0	OK	0	0	0	OK	0	0	0	OK	0	0	0	OK	0	0	0	OK
gene:ENSMUSG00000087170	gene:ENSMUSG00000087170	1700001G01Rik	18:17019050-17137559	0	0	0	OK	0.28219	0	1.56489	OK	0.109382	0	0.909791	OK	0	0	0	OK	3.1257	0	10.858	OK	0	0	0	OK
gene:ENSMUSG00000103746	gene:ENSMUSG00000103746	1700001G17Rik	1:33669823-33670712	0	0	0	OK	0	0	0	OK	0	0	0	OK	0	0	0	OK	0.990909	0	3.3683	OK	0.870813	0	3.26319	OK
gene:ENSMUSG00000095040	gene:ENSMUSG00000095040	1700001J03Rik	5:146182440-146185304	0.918471	0	3.86822	OK	0	0	0	OK	0	0	0	OK	0	0	0	OK	0	0	0	OK	1.35681	0	5.09244	OK
gene:ENSMUSG00000086135	gene:ENSMUSG00000086135	1700001J04Rik	11:114185438-114186777	0	0	0	OK	0	0	0	OK	0	0	0	OK	0	0	0	OK	0	0	0	OK	1.13314	0	4.74167	OK
gene:ENSMUSG00000101963	gene:ENSMUSG00000101963	1700001J11Rik	9:40050364-40053028	0	0	0	OK	0	0	0	OK	0	0	0	OK	0	0	0	OK	0	0	0	OK	0	0	0	OK
transcript:ENSMUST00000190330	transcript:ENSMUST00000190330	1700001J11Rik-001	9:40050364-40053028	0.142613	0	0.627695	OK	1.13855	0	3.19949	OK	0.359743	0	1.33028	OK	0.1728	0	0.732173	OK	0.592634	0	2.09683	OK	0.393049	0	1.42801	OK
gene:ENSMUSG00000056508	gene:ENSMUSG00000056508	1700001K19Rik	12:110667688-110682619	2.62931	0	7.41434	OK	0.688426	0	2.73872	OK	1.54719	0	5.10235	OK	3.25575	0	9.54076	OK	0	0	0	OK	0.415022	0	1.81711	OK
gene:ENSMUSG00000075511	gene:ENSMUSG00000075511	1700001L05Rik	15:83357525-83367282	1.85254	0	4.51168	OK	2.02082	0	6.33041	OK	3.94305	0	8.12167	OK	6.5568	0.770785	12.3428	OK	3.62347	0	7.78757	OK	7.69922	1.35446	14.044	OK
gene:ENSMUSG00000021534	gene:ENSMUSG00000021534	1700001L19Rik	13:68597438-68614231	0.0763442	0	0.375179	OK	0.0654689	0	0.326682	OK	0	0	0	OK	2.25082	0	5.44941	OK	0.741854	0	2.56957	OK	0	0	0	OK
gene:ENSMUSG00000106210	gene:ENSMUSG00000106210	1700001N15Rik	3:143409400-143411532	0	0	0	OK	0	0	0	OK	0	0	0	OK	0	0	0	OK	0	0	0	OK	0	0	0	OK
gene:ENSMUSG00000044320	gene:ENSMUSG00000044320	1700001O22Rik	2:30794768-30803661	0.417433	0	1.74001	OK	0.70381	0	3.05779	OK	0.147075	0	0.916247	OK	8.88387	0	19.2832	OK	0	0	0	OK	0	0	0	OK
gene:ENSMUSG00000018543	gene:ENSMUSG00000018543	1700001P01Rik	11:97771480-97775918	0	0	0	OK	0	0	0	OK	0	0	0	OK	0	0	0	OK	0	0	0	OK	0.700059	0	3.0651	OK
gene:ENSMUSG00000099391	gene:ENSMUSG00000099391	1700003C15Rik	5:11689252-11769308	0	0	0	OK	0	0	0	OK	0.0955818	0	0.519673	OK	2.71292	0	8.68042	OK	0	0	0	OK	0	0	0	OK
gene:ENSMUSG00000030030	gene:ENSMUSG00000030030	1700003E16Rik	6:83156403-83162945	0.285135	0	1.1239	OK	0.519244	0	1.7935	OK	0.319394	0	1.23387	OK	0.936305	0	2.61732	OK	0	0	0	OK	0.307213	0	1.2109	OK
gene:ENSMUSG00000095110	gene:ENSMUSG00000095110	1700003E24Rik	X:93156153-93156873	0	0	0	OK	0	0	0	OK	0	0	0	OK	0	0	0	OK	0	0	0	OK	0	0	0	OK
gene:ENSMUSG00000038523	gene:ENSMUSG00000038523	1700003F12Rik	2:154544398-154558890	0.2924	0	2.0881	OK	0.235693	0	1.51045	OK	0	0	0	OK	0	0	0	OK	0	0	0	OK	0	0	0	OK
gene:ENSMUSG00000085831	gene:ENSMUSG00000085831	1700003G13Rik	9:45318264-45347581	0	0	0	OK	0	0	0	OK	0	0	0	OK	0	0	0	OK	0	0	0	OK	0	0	0	OK
gene:ENSMUSG00000039174	gene:ENSMUSG00000039174	1700003H04Rik	3:124556351-124581101	0	0	0	OK	0	0	0	OK	0	0	0	OK	0	0	0	OK	0	0	0	OK	0	0	0	OK
gene:ENSMUSG00000100372	gene:ENSMUSG00000100372	1700003I22Rik	1:56018977-56020203	0	0	0	OK	0	0	0	OK	0	0	0	OK	0	0	0	OK	0	0	0	OK	0	0	0	OK
gene:ENSMUSG00000101565	gene:ENSMUSG00000101565	1700003L19Rik	16:12811389-12848653	0	0	0	OK	0	0	0	OK	0	0	0	OK	0	0	0	OK	0	0	0	OK	0	0	0	OK
gene:ENSMUSG00000028294	gene:ENSMUSG00000028294	1700003M02Rik	4:34688558-34730206	0.087441	0	0.567076	OK	0	0	0	OK	0	0	0	OK	2.25235	0	5.47117	OK	0	0	0	OK	0	0	0	OK
gene:ENSMUSG00000085389	gene:ENSMUSG00000085389	1700003M07Rik	4:129960373-129963657	0.360766	0	1.79225	OK	0	0	0	OK	0	0	0	OK	0	0	0	OK	0	0	0	OK	0	0	0	OK
ENSMUSG00000102463	ENSMUSG00000102463	1700003N22Rik	3:8462227-8463035	0.423198	0	1.86267	OK	1.16203	0	4.25856	OK	0.990229	0	3.77708	OK	0	0	0	OK	0.231736	0	1.10445	OK	0.24883	0	1.1999	OK
gene:ENSMUSG00000100727	gene:ENSMUSG00000100727	1700003P14Rik	13:118555359-118588704	0	0	0	OK	0	0	0	OK	0	0	0	OK	0	0	0	OK	0	0	0	OK	0	0	0	OK
gene:ENSMUSG00000027973	gene:ENSMUSG00000027973	1700006A11Rik	3:124400988-124426040	0	0	0	OK	0	0	0	OK	0	0	0	OK	0	0	0	OK	0	0	0	OK	0	0	0	OK
gene:ENSMUSG00000010841	gene:ENSMUSG00000010841	1700006E09Rik	11:101971142-101992264	1.92607	0	14.0739	OK	0.641362	0	3.86042	OK	0	0	0	OK	4.25796	0	12.3241	OK	0	0	0	OK	0	0	0	OK
gene:ENSMUSG00000100274	gene:ENSMUSG00000100274	1700006F04Rik	14:119138414-119869594	0	0	0	OK	0	0	0	OK	0	0	0	OK	0	0	0	OK	0	0	0	OK	0	0	0	OK
gene:ENSMUSG00000102000	gene:ENSMUSG00000102000	1700006H21Rik	13:107687396-107692173	0	0	0	OK	0	0	0	OK	0	0	0	OK	0	0	0	OK	0	0	0	OK	0	0	0	OK
gene:ENSMUSG00000102738	gene:ENSMUSG00000102738	1700006P03Rik	1:137325433-137325842	0	0	0	OK	0	0	0	OK	0	0	0	OK	0	0	0	OK	0	0	0	OK	0	0	0	OK
gene:ENSMUSG00000031620	gene:ENSMUSG00000031620	1700007B14Rik	8:75448693-75984503	0	0	0	OK	0	0	0	OK	0	0	0	OK	0	0	0	OK	0	0	0	OK	0	0	0	OK
gene:ENSMUSG00000101234	gene:ENSMUSG00000101234	1700007E05Rik	16:31376505-31379133	0.487031	0	1.86364	OK	0.717703	0	2.56314	OK	0.826948	0	2.68891	OK	1.34515	0	3.88205	OK	0.253603	0	1.5329	OK	0.322535	0	1.3883	OK
transcript:ENSMUST00000190494	transcript:ENSMUST00000190494	1700007E05Rik-001	16:31376505-31379133	0.241125	0	1.3205	OK	0.372011	0	1.70642	OK	0.886839	0	2.96572	OK	0	0	0	OK	0.885346	0	3.2099	OK	0.770326	0	2.64995	OK
gene:ENSMUSG00000100666	gene:ENSMUSG00000100666	1700007F19Rik	3:58117052-58167616	0	0	0	OK	0	0	0	OK	0	0	0	OK	0	0	0	OK	0	0	0	OK	0	0	0	OK
gene:ENSMUSG00000057816	gene:ENSMUSG00000057816	1700007G11Rik	5:98329303-98802047	0	0	0	OK	0	0	0	OK	0	0	0	OK	1.06604	0	4.18817	OK	0	0	0	OK	0	0	0	OK
gene:ENSMUSG00000030858	gene:ENSMUSG00000030858	1700007K09Rik	7:130162450-133124354	0	0	0	OK	0	0	0	OK	0	0	0	OK	0	0	0	OK	0	0	0	OK	0	0	0	OK
gene:ENSMUSG00000026831	gene:ENSMUSG00000026831	1700007K13Rik	2:28462000-28466332	0	0	0	OK	0	0	0	OK	0	0	0	OK	0	0	0	OK	0	0	0	OK	1.30931	0	5.60737	OK
gene:ENSMUSG00000097318	gene:ENSMUSG00000097318	1700007L15Rik	16:33379854-33380727	0.0766735	0	0.444249	OK	0.283508	0	1.34998	OK	0.967552	0	3.79073	OK	0	0	0	OK	0	0	0	OK	0.756583	0	3.09299	OK
gene:ENSMUSG00000086613	gene:ENSMUSG00000086613	1700007M16Rik	2:171193268-171271350	0	0	0	OK	0	0	0	OK	0	0	0	OK	0	0	0	OK	0	0	0	OK	0	0	0	OK
gene:ENSMUSG00000089730	gene:ENSMUSG00000089730	1700007P06Rik	1:187044647-187215465	0.494811	0	2.59293	OK	0	0	0	OK	0	0	0	OK	0	0	0	OK	1.50403	0	5.27135	OK	0	0	0	OK
gene:ENSMUSG00000103452	gene:ENSMUSG00000103452	1700008A23Rik	9:99307582-99358557	0	0	0	OK	0	0	0	OK	0	0	0	OK	0	0	0	OK	0	0	0	OK	0	0	0	OK
gene:ENSMUSG00000104872	gene:ENSMUSG00000104872	1700008B11Rik	5:121815487-121837646	0.920361	0	4.62068	OK	0	0	0	OK	0	0	0	OK	0	0	0	OK	0	0	0	OK	0.868228	0	4.4696	OK
gene:ENSMUSG00000106860	gene:ENSMUSG00000106860	1700008H02Rik	5:82119678-82121362	0.0593669	0	0.305844	OK	0.0409942	0	0.21585	OK	0.0605717	0	0.306119	OK	0.14939	0	0.699759	OK	0.0721263	0	0.367834	OK	0	0	0	OK
gene:ENSMUSG00000101225	gene:ENSMUSG00000101225	1700008J07Rik	7:127510437-127573116	2.21292	0	10.3785	OK	2.49444	0	11.9602	OK	2.37331	0	11.8443	OK	2.84539	0	11.4099	OK	1.64998	0	8.12641	OK	1.58924	0	9.02729	OK
gene:ENSMUSG00000101012	gene:ENSMUSG00000101012	1700008K24Rik	17:49112262-49113535	0	0	0	OK	0	0	0	OK	0	0	0	OK	0	0	0	OK	0	0	0	OK	0	0	0	OK
gene:ENSMUSG00000008028	gene:ENSMUSG00000008028	1700008O03Rik	7:44310252-44400187	0.0590906	0	0.640046	OK	0.0928419	0	1.30321	OK	0	0	0	OK	0.0985577	0	0.807415	OK	0	0	0	OK	0	0	0	OK
gene:ENSMUSG00000069118	gene:ENSMUSG00000069118	1700008P02Rik	3:6615417-6620443	0	0	0	OK	0	0	0	OK	0	0	0	OK	0	0	0	OK	0	0	0	OK	0	0	0	OK
gene:ENSMUSG00000101404	gene:ENSMUSG00000101404	1700009C05Rik	6:81900463-81910800	0.572157	0	2.46052	OK	0	0	0	OK	0	0	0	OK	3.87999	0	10.5405	OK	0	0	0	OK	0	0	0	OK
gene:ENSMUSG00000096573	gene:ENSMUSG00000096573	1700009J07Rik	10:77893416-77896114	0.417302	0	1.8408	OK	0	0	0	OK	0	0	0	OK	0	0	0	OK	0	0	0	OK	0	0	0	OK
gene:ENSMUSG00000028287	gene:ENSMUSG00000028287	1700009N14Rik	4:39450294-39451776	0.3033	0	1.33494	OK	0.291699	0	1.27776	OK	0	0	0	OK	0	0	0	OK	0	0	0	OK	0	0	0	OK
gene:ENSMUSG00000057047	gene:ENSMUSG00000057047	1700010B08Rik	2:173719414-173722089	0	0	0	OK	0	0	0	OK	0.636758	0	2.62136	OK	0	0	0	OK	0	0	0	OK	0	0	0	OK
gene:ENSMUSG00000071721	gene:ENSMUSG00000071721	1700010D01Rik	X:95711677-95928465	0	0	0	OK	0	0	0	OK	0	0	0	OK	8.10267	0	19.5187	OK	0	0	0	OK	0	0	0	OK
gene:ENSMUSG00000067101	gene:ENSMUSG00000067101	1700010H22Rik	5:98329303-98802047	0	0	0	OK	0	0	0	OK	0	0	0	OK	0	0	0	OK	0	0	0	OK	0	0	0	OK
gene:ENSMUSG00000100010	gene:ENSMUSG00000100010	1700010I02Rik	3:7925302-7954889	0.180992	0	1.18058	OK	0	0	0	OK	0.372338	0	1.96225	OK	1.47357	0	6.26408	OK	0	0	0	OK	0.219521	0	1.3672	OK
gene:ENSMUSG00000023873	gene:ENSMUSG00000023873	1700010I14Rik	17:8988332-9008319	0.282215	0	1.19946	OK	0.263854	0	1.11632	OK	1.26926	0	3.57828	OK	0	0	0	OK	0	0	0	OK	0.818858	0	2.7169	OK
gene:ENSMUSG00000100314	gene:ENSMUSG00000100314	1700010J16Rik	10:112726887-112785602	0	0	0	OK	0	0	0	OK	0	0	0	OK	3.78402	0	12.7054	OK	0	0	0	OK	0	0	0	OK
gene:ENSMUSG00000085102	gene:ENSMUSG00000085102	1700010K24Rik	3:108248908-108279974	0	0	0	OK	0	0	0	OK	0	0	0	OK	0	0	0	OK	0	0	0	OK	0	0	0	OK
gene:ENSMUSG00000030636	gene:ENSMUSG00000030636	1700010L04Rik	7:82851598-82859849	0.489892	0	2.19505	OK	0	0	0	OK	0	0	0	OK	10.5203	0	21.1284	OK	0	0	0	OK	1.39144	0	6.71908	OK
gene:ENSMUSG00000101855	gene:ENSMUSG00000101855	1700010N08Rik	7:38791660-38860532	0.083657	0	0.717775	OK	0	0	0	OK	0	0	0	OK	0.436652	0	2.21391	OK	0	0	0	OK	0	0	0	OK
transcript:ENSMUST00000187456	transcript:ENSMUST00000187456	1700010N08Rik-001	7:38791660-38860532	0	0	0	OK	0	0	0	OK	0	0	0	OK	8.9902	0	60.7389	OK	0	0	0	OK	0	0	0	OK
gene:ENSMUSG00000063971	gene:ENSMUSG00000063971	1700011A15Rik	15:101447744-101453909	0	0	0	OK	0	0	0	OK	0	0	0	OK	0	0	0	OK	0	0	0	OK	0	0	0	OK
gene:ENSMUSG00000036557	gene:ENSMUSG00000036557	1700011E24Rik	17:87389570-87427741	0	0	0	OK	0.785877	0	3.48753	OK	0.202083	0	1.15741	OK	0	0	0	OK	2.18634	0	7.93858	OK	0.727248	0	3.22266	OK
gene:ENSMUSG00000021850	gene:ENSMUSG00000021850	1700011H14Rik	14:49226357-49245428	22.4673	7.6243	37.3102	OK	19.0054	4.59889	33.412	OK	48.236	21.0213	75.4507	OK	12.4151	0.995542	23.8346	OK	9.08094	0	18.1893	OK	20.6826	6.36662	34.9986	OK
gene:ENSMUSG00000058925	gene:ENSMUSG00000058925	1700011I03Rik	18:57354732-57731065	0	0	0	OK	0	0	0	OK	0	0	0	OK	0	0	0	OK	0	0	0	OK	0	0	0	OK
gene:ENSMUSG00000031682	gene:ENSMUSG00000031682	1700011L22Rik	8:79210429-79248583	0	0	0	OK	0	0	0	OK	0	0	0	OK	0	0	0	OK	0	0	0	OK	0	0	0	OK
gene:ENSMUSG00000079476	gene:ENSMUSG00000079476	1700011M02Rik	X:102908904-102909651	0	0	0	OK	0	0	0	OK	0	0	0	OK	0	0	0	OK	0	0	0	OK	0	0	0	OK
gene:ENSMUSG00000029766	gene:ENSMUSG00000029766	1700012A03Rik	6:32050245-32058921	0	0	0	OK	0	0	0	OK	0	0	0	OK	81.4304	0	242.816	OK	0.220082	0	1.37634	OK	0	0	0	OK
gene:ENSMUSG00000020617	gene:ENSMUSG00000020617	1700012B07Rik	11:109787650-109828046	0.228351	0	1.02069	OK	0	0	0	OK	0.214022	0	1.09294	OK	0	0	0	OK	0	0	0	OK	0	0	0	OK
gene:ENSMUSG00000031927	gene:ENSMUSG00000031927	1700012B09Rik	9:14758190-14771030	0	0	0	OK	0	0	0	OK	0	0	0	OK	0	0	0	OK	0	0	0	OK	0	0	0	OK
gene:ENSMUSG00000085470	gene:ENSMUSG00000085470	1700012C14Rik	6:30460127-30463313	0	0	0	OK	0	0	0	OK	1.47207	0	6.23455	OK	0	0	0	OK	0	0	0	OK	0	0	0	OK
gene:ENSMUSG00000105023	gene:ENSMUSG00000105023	1700012D16Rik	3:153198265-153725174	1.22008	0	5.76332	OK	0.961382	0	5.03346	OK	0	0	0	OK	0	0	0	OK	0	0	0	OK	0	0	0	OK
gene:ENSMUSG00000101275	gene:ENSMUSG00000101275	1700012E03Rik	1:120435804-120438455	0	0	0	OK	0	0	0	OK	0	0	0	OK	0	0	0	OK	0	0	0	OK	0	0	0	OK
gene:ENSMUSG00000102069	gene:ENSMUSG00000102069	1700012I11Rik	15:67226768-67377094	0	0	0	OK	0	0	0	OK	0	0	0	OK	0	0	0	OK	0	0	0	OK	0	0	0	OK
gene:ENSMUSG00000103545	gene:ENSMUSG00000103545	1700012J22Rik	13:99641973-99642803	0	0	0	OK	0	0	0	OK	0	0	0	OK	0	0	0	OK	0	0	0	OK	0	0	0	OK
gene:ENSMUSG00000100200	gene:ENSMUSG00000100200	1700012L04Rik	X:9272755-9313250	1.58813	0	8.41671	OK	0.0775728	0	1.6644	OK	0.831038	0	6.13228	OK	1.85727	0	8.39081	OK	0	0	0	OK	0.147093	0	2.26941	OK
gene:ENSMUSG00000028589	gene:ENSMUSG00000028589	1700012P22Rik	4:144418188-144438772	0	0	0	OK	0	0	0	OK	0	0	0	OK	0	0	0	OK	0	0	0	OK	0	0	0	OK
gene:ENSMUSG00000106899	gene:ENSMUSG00000106899	1700013A02Rik	5:148553216-148553861	0	0	0	OK	0	0	0	OK	0	0	0	OK	0	0	0	OK	0	0	0	OK	0	0	0	OK
gene:ENSMUSG00000079346	gene:ENSMUSG00000079346	1700013D24Rik	6:124347592-124357086	0	0	0	OK	0	0	0	OK	0	0	0	OK	0	0	0	OK	0	0	0	OK	0	0	0	OK
gene:ENSMUSG00000027886	gene:ENSMUSG00000027886	1700013F07Rik	3:108455693-108544723	0.465116	0	3.97341	OK	0	0	0	OK	0	0	0	OK	6.6068	0	18.2858	OK	0	0	0	OK	0	0	0	OK
gene:ENSMUSG00000041399	gene:ENSMUSG00000041399	1700013G24Rik	4:137453283-137455461	0	0	0	OK	0	0	0	OK	0	0	0	OK	0	0	0	OK	0	0	0	OK	0	0	0	OK
gene:ENSMUSG00000054727	gene:ENSMUSG00000054727	1700013H16Rik	X:53742900-53757831	0	0	0	OK	0.106487	0	0.531357	OK	0	0	0	OK	0	0	0	OK	0	0	0	OK	0	0	0	OK
gene:ENSMUSG00000106586	gene:ENSMUSG00000106586	1700013M08Rik	5:102474289-102897937	0	0	0	OK	0	0	0	OK	0	0	0	OK	0	0	0	OK	0	0	0	OK	0	0	0	OK
gene:ENSMUSG00000085801	gene:ENSMUSG00000085801	1700013N06Rik	12:106837981-106878841	0	0	0	OK	0	0	0	OK	0	0	0	OK	0	0	0	OK	0	0	0	OK	0	0	0	OK
gene:ENSMUSG00000051054	gene:ENSMUSG00000051054	1700014D04Rik	13:59740841-59746752	0	0	0	OK	0	0	0	OK	0	0	0	OK	0	0	0	OK	0	0	0	OK	0	0	0	OK
gene:ENSMUSG00000105903	gene:ENSMUSG00000105903	1700014F14Rik	5:60940937-60945649	0	0	0	OK	0	0	0	OK	0	0	0	OK	0	0	0	OK	0	0	0	OK	0	0	0	OK
gene:ENSMUSG00000104908	gene:ENSMUSG00000104908	1700015C17Rik	3:153198265-153725174	0	0	0	OK	0	0	0	OK	0	0	0	OK	0	0	0	OK	0	0	0	OK	0	0	0	OK
gene:ENSMUSG00000042800	gene:ENSMUSG00000042800	1700015E13Rik	1:170298198-170589861	3.61864	0	12.9563	OK	1.28928	0	7.25294	OK	3.59829	0	14.6152	OK	4.85131	0	15.6417	OK	10.607	0	30.2666	OK	2.83127	0	11.28	OK
gene:ENSMUSG00000079666	gene:ENSMUSG00000079666	1700015F17Rik	5:5437826-5479143	0	0	0	OK	0	0	0	OK	0	0	0	OK	0	0	0	OK	0	0	0	OK	0	0	0	OK
gene:ENSMUSG00000094445	gene:ENSMUSG00000094445	1700015G11Rik	7:52011682-52015728	0	0	0	OK	0	0	0	OK	0	0	0	OK	0	0	0	OK	0	0	0	OK	0	0	0	OK
gene:ENSMUSG00000097671	gene:ENSMUSG00000097671	1700015O11Rik	6:113631648-113633144	0.441704	0	2.04508	OK	0	0	0	OK	0	0	0	OK	0	0	0	OK	0	0	0	OK	0.523888	0	2.35911	OK
gene:ENSMUSG00000102737	gene:ENSMUSG00000102737	1700016A09Rik	8:119910359-124345724	1.27511	0	66.5729	OK	1.14516	0	60.0572	OK	1.45323	0	86.049	OK	0	0	0	OK	0.284254	0	25.6844	OK	4.35478	0	173.157	OK
gene:ENSMUSG00000015962	gene:ENSMUSG00000015962	1700016C15Rik	1:177729813-177753324	2.02978	0	6.88089	OK	1.04204	0	4.18491	OK	0.269009	0	1.32533	OK	0	0	0	OK	1.08604	0	4.25054	OK	0.439342	0	2.0448	OK
gene:ENSMUSG00000031509	gene:ENSMUSG00000031509	1700016D06Rik	8:11654923-11701063	0	0	0	OK	0	0	0	OK	0	0	0	OK	22.6617	0	51.1241	OK	0	0	0	OK	0	0	0	OK
gene:ENSMUSG00000103481	gene:ENSMUSG00000103481	1700016D08Rik	16:3847267-3941147	3.80446	0	19.5901	OK	2.77846	0	14.6218	OK	0.881475	0	8.53256	OK	0	0	0	OK	0	0	0	OK	4.24552	0	20.4732	OK
gene:ENSMUSG00000104955	gene:ENSMUSG00000104955	1700016F12Rik	5:96849504-96852938	0	0	0	OK	0	0	0	OK	0	0	0	OK	5.65211	0	15.7996	OK	0	0	0	OK	0	0	0	OK
gene:ENSMUSG00000085861	gene:ENSMUSG00000085861	1700016G14Rik	13:24741231-24746592	0.772286	0	3.14431	OK	0	0	0	OK	0.620812	0	2.61123	OK	0	0	0	OK	0	0	0	OK	0	0	0	OK
gene:ENSMUSG00000100625	gene:ENSMUSG00000100625	1700016G22Rik	13:5855507-5858092	0	0	0	OK	0.473803	0	2.36424	OK	0	0	0	OK	0	0	0	OK	0	0	0	OK	0	0	0	OK
gene:ENSMUSG00000029320	gene:ENSMUSG00000029320	1700016H13Rik	5:103648038-103656010	0	0	0	OK	0	0	0	OK	0	0	0	OK	0.96269	0	2.89258	OK	0	0	0	OK	0	0	0	OK
gene:ENSMUSG00000053783	gene:ENSMUSG00000053783	1700016K19Rik	11:75999911-76003569	0	0	0	OK	0.13054	0	0.651382	OK	0	0	0	OK	3.39778	0	9.87201	OK	0	0	0	OK	0	0	0	OK
gene:ENSMUSG00000101483	gene:ENSMUSG00000101483	1700016L21Rik	1:80445931-80479867	0	0	0	OK	0	0	0	OK	0	0	0	OK	1.8688	0	6.93729	OK	0	0	0	OK	0	0	0	OK
gene:ENSMUSG00000101894	gene:ENSMUSG00000101894	1700016P04Rik	6:13413336-13415996	0	0	0	OK	0	0	0	OK	0	0	0	OK	0	0	0	OK	0	0	0	OK	0	0	0	OK
gene:ENSMUSG00000032300	gene:ENSMUSG00000032300	1700017B05Rik	9:57252321-57262599	7.90435	3.82903	11.9797	OK	9.94224	5.16192	14.7226	OK	8.68305	4.36552	13.0006	OK	7.3611	3.43501	11.2872	OK	9.39704	4.81826	13.9758	OK	7.66818	3.67758	11.6588	OK
gene:ENSMUSG00000024729	gene:ENSMUSG00000024729	1700017D01Rik	19:11096815-11130876	0.729888	0	2.86042	OK	0	0	0	OK	0.0179085	0	0.257618	OK	0.185958	0	0.999574	OK	0.0519645	0	0.521258	OK	0	0	0	OK
gene:ENSMUSG00000037884	gene:ENSMUSG00000037884	1700017G19Rik	3:40504866-40522912	0	0	0	OK	0	0	0	OK	0.347264	0	1.28589	OK	0	0	0	OK	0	0	0	OK	0	0	0	OK
gene:ENSMUSG00000098727	gene:ENSMUSG00000098727	1700017I07Rik	9:89802869-89806055	0	0	0	OK	0	0	0	OK	0	0	0	OK	0	0	0	OK	0	0	0	OK	0	0	0	OK
gene:ENSMUSG00000086348	gene:ENSMUSG00000086348	1700017J07Rik	2:168978267-168978906	0.165799	0	0.960647	OK	0	0	0	OK	0	0	0	OK	6.95057	0	20.0591	OK	0	0	0	OK	0	0	0	OK
gene:ENSMUSG00000107232	gene:ENSMUSG00000107232	1700017L05Rik	5:77434033-77473219	0.789297	0	3.53825	OK	0	0	0	OK	0	0	0	OK	0	0	0	OK	0	0	0	OK	0	0	0	OK
gene:ENSMUSG00000056912	gene:ENSMUSG00000056912	1700017N19Rik	10:100590510-100618401	0	0	0	OK	0	0	0	OK	0	0	0	OK	0	0	0	OK	0	0	0	OK	0	0	0	OK
gene:ENSMUSG00000038408	gene:ENSMUSG00000038408	1700018A04Rik	13:31564748-31582513	1.04257	0	3.8269	OK	0	0	0	OK	0	0	0	OK	3.57322	0	10.6597	OK	1.7257	0	5.28778	OK	1.52257	0	5.894	OK
gene:ENSMUSG00000103616	gene:ENSMUSG00000103616	1700018A14Rik	18:46165301-46212607	0	0	0	OK	0	0	0	OK	0	0	0	OK	0	0	0	OK	0	0	0	OK	0.454634	0	2.66604	OK
gene:ENSMUSG00000031809	gene:ENSMUSG00000031809	1700018B08Rik	8:119910359-124345724	0	0	0	OK	0	0	0	OK	0	0	0	OK	0	0	0	OK	0	0	0	OK	0	0	0	OK
gene:ENSMUSG00000037910	gene:ENSMUSG00000037910	1700018B24Rik	3:48605731-48609102	0.820758	0	3.52961	OK	0	0	0	OK	0	0	0	OK	0	0	0	OK	0	0	0	OK	0	0	0	OK
gene:ENSMUSG00000058935	gene:ENSMUSG00000058935	1700018C11Rik	4:63607088-63622428	0	0	0	OK	0	0	0	OK	0	0	0	OK	6.88199	0	16.6657	OK	0	0	0	OK	0	0	0	OK
gene:ENSMUSG00000029620	gene:ENSMUSG00000029620	1700018F24Rik	5:144983518-145108761	0	0	0	OK	0	0	0	OK	0	0	0	OK	0	0	0	OK	0	0	0	OK	0	0	0	OK
gene:ENSMUSG00000100075	gene:ENSMUSG00000100075	1700018L02Rik	19:29020832-29048729	0.160955	0	1.29026	OK	0.104886	0	0.985907	OK	1.02752	0	3.67843	OK	1.20151	0	4.40606	OK	0.365346	0	1.80006	OK	0.280985	0	1.45606	OK
transcript:ENSMUST00000052502	transcript:ENSMUST00000052502	1700018M17Rik-201	4:59471867-59549625	1.0103	0	16.9519	OK	0	0	0	OK	2.41956	0	28.2746	OK	0	0	0	OK	0	0	0	OK	0	0	0	OK
gene:ENSMUSG00000060715	gene:ENSMUSG00000060715	1700019A02Rik	1:53158576-53187636	0	0	0	OK	0	0	0	OK	0	0	0	OK	0	0	0	OK	0	0	0	OK	0	0	0	OK
gene:ENSMUSG00000040340	gene:ENSMUSG00000040340	1700019B03Rik	8:3470861-3487181	0	0	0	OK	0	0	0	OK	0	0	0	OK	0	0	0	OK	0	0	0	OK	0	0	0	OK
gene:ENSMUSG00000085757	gene:ENSMUSG00000085757	1700019B21Rik	X:62510538-62527011	0	0	0	OK	0	0	0	OK	0	0	0	OK	0	0	0	OK	0	0	0	OK	0	0	0	OK
gene:ENSMUSG00000043629	gene:ENSMUSG00000043629	1700019D03Rik	1:52922323-53020179	6.32325	0	13.8974	OK	2.0632	0	4.1758	OK	6.6661	0	15.8405	OK	3.64945	0	9.99649	OK	11.5006	0	23.6519	OK	10.3372	0	23.4745	OK
gene:ENSMUSG00000086202	gene:ENSMUSG00000086202	1700019E08Rik	2:45696604-45698447	0	0	0	OK	0	0	0	OK	0	0	0	OK	5.1288	0	14.28	OK	0	0	0	OK	0	0	0	OK
gene:ENSMUSG00000068299	gene:ENSMUSG00000068299	1700019G17Rik	6:85899050-85904884	25.2213	13.6	36.8426	OK	22.1435	11.33	32.957	OK	24.9727	13.6125	36.3328	OK	22.1856	11.6987	32.6726	OK	22.5868	11.3497	33.8239	OK	14.699	7.24234	22.1556	OK
gene:ENSMUSG00000085416	gene:ENSMUSG00000085416	1700019G24Rik	6:5725638-6028039	0	0	0	OK	0	0	0	OK	0	0	0	OK	0	0	0	OK	0	0	0	OK	0	0	0	OK
gene:ENSMUSG00000038987	gene:ENSMUSG00000038987	1700019L03Rik	2:32775785-32784428	3.47764	0	7.50377	OK	2.08589	0	5.01401	OK	5.08011	0.337012	9.82321	OK	0	0	0	OK	2.66599	0	6.43452	OK	4.22013	0	8.70812	OK
ENSMUSG00000059695	ENSMUSG00000059695	1700019M22Rik	12:96046766-96047120	0	0	0	OK	0	0	0	OK	0	0	0	OK	0	0	0	OK	0	0	0	OK	0	0	0	OK
gene:ENSMUSG00000026931	gene:ENSMUSG00000026931	1700019N19Rik	19:58785802-58794461	0.190536	0	1.57334	OK	0	0	0	OK	0	0	0	OK	0	0	0	OK	0	0	0	OK	0	0	0	OK
gene:ENSMUSG00000036574	gene:ENSMUSG00000036574	1700019O17Rik	1:86426328-86428052	0	0	0	OK	0	0	0	OK	0	0	0	OK	1.13197	0	3.49726	OK	0	0	0	OK	0	0	0	OK
gene:ENSMUSG00000099808	gene:ENSMUSG00000099808	1700019P21Rik	1:138876271-138876951	0	0	0	OK	0	0	0	OK	0	0	0	OK	0	0	0	OK	0	0	0	OK	0	0	0	OK
gene:ENSMUSG00000027409	gene:ENSMUSG00000027409	1700020A23Rik	2:130405238-130408256	0	0	0	OK	0	0	0	OK	0	0	0	OK	0	0	0	OK	0	0	0	OK	0	0	0	OK
gene:ENSMUSG00000100937	gene:ENSMUSG00000100937	1700020D05Rik	19:5495277-5510489	0	0	0	OK	0.0973198	0	0.972438	OK	0	0	0	OK	0	0	0	OK	2.727	0	7.89578	OK	0.237064	0	1.58198	OK
gene:ENSMUSG00000101801	gene:ENSMUSG00000101801	1700020G17Rik	10:110745438-110896550	0	0	0	OK	0	0	0	OK	0	0	0	OK	5.979	0	19.189	OK	2.17806	0	9.79506	OK	0	0	0	OK
gene:ENSMUSG00000085438	gene:ENSMUSG00000085438	1700020I14Rik	2:119594296-119607502	18.3438	7.27057	29.4171	OK	16.7145	7.09185	26.3371	OK	20.1819	6.63288	33.7309	OK	14.9483	5.20626	24.6903	OK	27.4579	8.85982	46.056	OK	11.8452	5.09106	18.5993	OK
gene:ENSMUSG00000035085	gene:ENSMUSG00000035085	1700020L24Rik	11:83437676-83463071	0	0	0	OK	0.239962	0	1.57489	OK	1.02783	0	4.39515	OK	4.92794	0	14.5631	OK	1.81852	0	6.37421	OK	0.115902	0	1.39769	OK
gene:ENSMUSG00000100146	gene:ENSMUSG00000100146	1700020M21Rik	9:120913773-120915252	0	0	0	OK	0	0	0	OK	0	0	0	OK	0	0	0	OK	0	0	0	OK	0	0	0	OK
gene:ENSMUSG00000050844	gene:ENSMUSG00000050844	1700020N01Rik	10:21593144-21622376	12.4268	0	54.6959	OK	0	0	0	OK	0.104535	0	0.872493	OK	0	0	0	OK	0	0	0	OK	0	0	0	OK
gene:ENSMUSG00000059690	gene:ENSMUSG00000059690	1700020N15Rik	X:69929258-70143588	0.561045	0	2.82474	OK	0	0	0	OK	0	0	0	OK	0	0	0	OK	0	0	0	OK	0	0	0	OK
gene:ENSMUSG00000100253	gene:ENSMUSG00000100253	1700020N18Rik	1:91404878-91406029	0	0	0	OK	0	0	0	OK	0	0	0	OK	0	0	0	OK	0	0	0	OK	0	0	0	OK
gene:ENSMUSG00000037535	gene:ENSMUSG00000037535	1700021A07Rik	10:21419357-21426565	0	0	0	OK	0	0	0	OK	0	0	0	OK	0	0	0	OK	0	0	0	OK	0	0	0	OK
gene:ENSMUSG00000019797	gene:ENSMUSG00000019797	1700021F05Rik	10:43525120-43540994	12.8087	0.666876	24.9505	OK	7.67073	0	18.3	OK	9.25698	0	22.2054	OK	18.8113	0	38.8403	OK	7.83069	0	16.8986	OK	7.8576	0	16.2942	OK
gene:ENSMUSG00000027518	gene:ENSMUSG00000027518	1700021F07Rik	2:173522585-173528501	0	0	0	OK	0.600743	0	2.66661	OK	0	0	0	OK	0	0	0	OK	0	0	0	OK	0	0	0	OK
gene:ENSMUSG00000107053	gene:ENSMUSG00000107053	1700021F13Rik	5:119805328-119807869	0	0	0	OK	0	0	0	OK	0	0	0	OK	0	0	0	OK	1.54895	0	6.73389	OK	0	0	0	OK
gene:ENSMUSG00000086890	gene:ENSMUSG00000086890	1700021J08Rik	4:116995316-117005277	0	0	0	OK	2.87932	0	13.6871	OK	4.39881	0	19.177	OK	16.4313	0	45.1775	OK	6.65863	0	25.3998	OK	4.62361	0	19.2096	OK
gene:ENSMUSG00000035629	gene:ENSMUSG00000035629	1700021K19Rik	16:32821702-32908963	9.16171	0	19.8031	OK	4.22019	0	8.45151	OK	10.5824	0	24.582	OK	7.96263	1.58625	14.339	OK	6.43696	1.44616	11.4278	OK	10.4199	0	24.4689	OK
gene:ENSMUSG00000086955	gene:ENSMUSG00000086955	1700021L23Rik	4:124302836-124311461	0	0	0	OK	0	0	0	OK	0	0	0	OK	0	0	0	OK	0	0	0	OK	0	0	0	OK
gene:ENSMUSG00000087343	gene:ENSMUSG00000087343	1700021N21Rik	4:134448765-134450171	0	0	0	OK	0	0	0	OK	0	0	0	OK	0	0	0	OK	0	0	0	OK	0	0	0	OK
gene:ENSMUSG00000096796	gene:ENSMUSG00000096796	1700021P04Rik	19:24064792-24066452	0.487981	0	2.25934	OK	0	0	0	OK	0	0	0	OK	0	0	0	OK	0	0	0	OK	0	0	0	OK
gene:ENSMUSG00000038165	gene:ENSMUSG00000038165	1700022A21Rik	5:24645452-24648860	0	0	0	OK	0	0	0	OK	0	0	0	OK	0	0	0	OK	0	0	0	OK	0	0	0	OK
transcript:ENSMUST00000182745	transcript:ENSMUST00000182745	1700022A21Rik-001	5:24645452-24648860	0	0	0	OK	0	0	0	OK	0	0	0	OK	0	0	0	OK	0	0	0	OK	0	0	0	OK
gene:ENSMUSG00000099751	gene:ENSMUSG00000099751	1700022A22Rik	15:46324558-46373907	0	0	0	OK	0	0	0	OK	0	0	0	OK	0	0	0	OK	0	0	0	OK	0	0	0	OK
gene:ENSMUSG00000099983	gene:ENSMUSG00000099983	1700022E09Rik	16:59462908-59469238	0	0	0	OK	0	0	0	OK	0	0	0	OK	12.0534	0	33.048	OK	0	0	0	OK	0	0	0	OK
gene:ENSMUSG00000102012	gene:ENSMUSG00000102012	1700022F17Rik	12:28437794-28552303	0.368549	0	1.62213	OK	0	0	0	OK	0	0	0	OK	0	0	0	OK	0	0	0	OK	0	0	0	OK
gene:ENSMUSG00000099360	gene:ENSMUSG00000099360	1700022H16Rik	12:9565235-9570585	0	0	0	OK	0	0	0	OK	0	0	0	OK	0	0	0	OK	0	0	0	OK	0	0	0	OK
gene:ENSMUSG00000028451	gene:ENSMUSG00000028451	1700022I11Rik	4:42969603-42974326	0.153292	0	0.748868	OK	0	0	0	OK	0.0854968	0	0.559694	OK	5.42384	0	15.6611	OK	0.476641	0	1.56936	OK	0.52537	0	1.56367	OK
gene:ENSMUSG00000097523	gene:ENSMUSG00000097523	1700022N22Rik	17:25985814-25988469	0	0	0	OK	0	0	0	OK	0.689663	0	2.96048	OK	0	0	0	OK	1.52274	0	5.80593	OK	0.397262	0	1.84896	OK
gene:ENSMUSG00000087393	gene:ENSMUSG00000087393	1700023C21Rik	11:109845877-109848476	0	0	0	OK	0	0	0	OK	0	0	0	OK	0	0	0	OK	0	0	0	OK	0	0	0	OK
gene:ENSMUSG00000100000	gene:ENSMUSG00000100000	1700023F02Rik	10:66120604-66254223	2.62136	0	12.4975	OK	0	0	0	OK	0	0	0	OK	0	0	0	OK	0	0	0	OK	0	0	0	OK
gene:ENSMUSG00000020940	gene:ENSMUSG00000020940	1700023F06Rik	11:103198943-103218432	0	0	0	OK	0.0896189	0	0.559917	OK	0	0	0	OK	9.18418	1.64252	16.7258	OK	0	0	0	OK	0	0	0	OK
gene:ENSMUSG00000103503	gene:ENSMUSG00000103503	1700023G09Rik	1:186926932-186930112	0	0	0	OK	0	0	0	OK	0	0	0	OK	0	0	0	OK	0	0	0	OK	0	0	0	OK
gene:ENSMUSG00000052334	gene:ENSMUSG00000052334	1700024B05Rik	14:41943994-42003821	0.0308689	0	0.20178	OK	0	0	0	OK	0	0	0	OK	0	0	0	OK	0	0	0	OK	0	0	0	OK
gene:ENSMUSG00000099994	gene:ENSMUSG00000099994	1700024B18Rik	14:123977906-124677127	0	0	0	OK	0	0	0	OK	0	0	0	OK	0	0	0	OK	0	0	0	OK	0	0	0	OK
gene:ENSMUSG00000072473	gene:ENSMUSG00000072473	1700024G13Rik	14:32376501-32388373	0	0	0	OK	0	0	0	OK	0	0	0	OK	0	0	0	OK	0	0	0	OK	0	0	0	OK
ENSMUSG00000069890	ENSMUSG00000069890	1700024J04Rik	11:49586640-49588462	0.0764979	0	0.375935	OK	0	0	0	OK	0.0520554	0	0.263079	OK	0.391422	0	1.53666	OK	0	0	0	OK	0	0	0	OK
gene:ENSMUSG00000045022	gene:ENSMUSG00000045022	1700024P04Rik	13:98984084-98984565	0	0	0	OK	0	0	0	OK	0	0	0	OK	0	0	0	OK	0	0	0	OK	0	0	0	OK
gene:ENSMUSG00000078612	gene:ENSMUSG00000078612	1700024P16Rik	4:104913455-105016863	2.87172	0.440003	5.30344	OK	4.80649	1.48635	8.12664	OK	4.2874	1.24514	7.32966	OK	2.58861	0.281158	4.89607	OK	4.29438	0.73999	7.84878	OK	3.79991	1.07684	6.52298	OK
gene:ENSMUSG00000106947	gene:ENSMUSG00000106947	1700025A08Rik	5:67607217-67607826	0	0	0	OK	0	0	0	OK	0	0	0	OK	0	0	0	OK	0	0	0	OK	0	0	0	OK
gene:ENSMUSG00000101113	gene:ENSMUSG00000101113	1700025B11Rik	15:77558238-77561892	0.247545	0	1.27529	OK	0	0	0	OK	0	0	0	OK	0	0	0	OK	0	0	0	OK	0	0	0	OK
gene:ENSMUSG00000078935	gene:ENSMUSG00000078935	1700025C18Rik	2:165078692-165090750	0	0	0	OK	0	0	0	OK	0	0	0	OK	0	0	0	OK	0	0	0	OK	0	0	0	OK
gene:ENSMUSG00000086760	gene:ENSMUSG00000086760	1700025D23Rik	11:114091405-114095336	0	0	0	OK	0	0	0	OK	0	0	0	OK	0	0	0	OK	0	0	0	OK	0	0	0	OK
gene:ENSMUSG00000024728	gene:ENSMUSG00000024728	1700025F22Rik	19:11139663-11165320	0	0	0	OK	0	0	0	OK	0	0	0	OK	0	0	0	OK	0	0	0	OK	0	0	0	OK
gene:ENSMUSG00000100558	gene:ENSMUSG00000100558	1700025F24Rik	10:119413443-119426864	0	0	0	OK	0	0	0	OK	0	0	0	OK	0	0	0	OK	0	0	0	OK	0	0	0	OK
gene:ENSMUSG00000032666	gene:ENSMUSG00000032666	1700025G04Rik	1:151875418-152090125	9.33856	0	22.7672	OK	9.06022	0	21.8095	OK	3.63434	0	9.35462	OK	1.80031	0.502559	3.09806	OK	0.392365	0	1.03149	OK	3.03789	0	7.1692	OK
gene:ENSMUSG00000101888	gene:ENSMUSG00000101888	1700025H01Rik	16:30195070-30200299	0	0	0	OK	0	0	0	OK	0	0	0	OK	3.30527	0	10.6129	OK	0	0	0	OK	0	0	0	OK
gene:ENSMUSG00000099747	gene:ENSMUSG00000099747	1700025K24Rik	17:54352582-54370074	0	0	0	OK	0	0	0	OK	0	0	0	OK	0	0	0	OK	0	0	0	OK	0	0	0	OK
gene:ENSMUSG00000100175	gene:ENSMUSG00000100175	1700025M24Rik	5:73263428-73284187	0	0	0	OK	0	0	0	OK	0	0	0	OK	0	0	0	OK	0	0	0	OK	0	0	0	OK
gene:ENSMUSG00000090200	gene:ENSMUSG00000090200	1700025N21Rik	10:82985497-83195900	0	0	0	OK	0	0	0	OK	0	0	0	OK	0	0	0	OK	0	0	0	OK	1.63009	0	6.35824	OK
gene:ENSMUSG00000100121	gene:ENSMUSG00000100121	1700025N23Rik	6:38694389-39084585	0.614533	0	5.55308	OK	0.775623	0	6.01177	OK	0.377381	0	4.15717	OK	0	0	0	OK	0	0	0	OK	0	0	0	OK
gene:ENSMUSG00000028244	gene:ENSMUSG00000028244	1700025O08Rik	4:22928166-22938435	0	0	0	OK	0	0	0	OK	0	0	0	OK	0	0	0	OK	0	0	0	OK	0	0	0	OK
gene:ENSMUSG00000011154	gene:ENSMUSG00000011154	1700026D08Rik	7:83774100-83794880	0	0	0	OK	0	0	0	OK	0	0	0	OK	1.66763	0	4.03195	OK	0	0	0	OK	0	0	0	OK
gene:ENSMUSG00000086379	gene:ENSMUSG00000086379	1700026D11Rik	2:132483211-132524057	0.492001	0	2.22516	OK	0	0	0	OK	0	0	0	OK	4.87526	0	12.0472	OK	0	0	0	OK	0	0	0	OK
gene:ENSMUSG00000101854	gene:ENSMUSG00000101854	1700026F02Rik	8:71006726-71026755	0	0	0	OK	0	0	0	OK	0	0	0	OK	0	0	0	OK	0	0	0	OK	0	0	0	OK
gene:ENSMUSG00000073976	gene:ENSMUSG00000073976	1700026J12Rik	16:49210640-49255772	0	0	0	OK	0	0	0	OK	0	0	0	OK	0	0	0	OK	0	0	0	OK	0	0	0	OK
gene:ENSMUSG00000097716	gene:ENSMUSG00000097716	1700026J14Rik	6:48536581-48537474	0	0	0	OK	0	0	0	OK	0	0	0	OK	0	0	0	OK	0	0	0	OK	0	0	0	OK
gene:ENSMUSG00000026809	gene:ENSMUSG00000026809	1700026L06Rik	2:28692079-28699727	0	0	0	OK	0	0	0	OK	0	0	0	OK	0	0	0	OK	0	0	0	OK	0.781727	0	3.39363	OK
gene:ENSMUSG00000084864	gene:ENSMUSG00000084864	1700027A07Rik	15:78899666-78919517	0.175881	0	2.35297	OK	0	0	0	OK	0	0	0	OK	0	0	0	OK	0	0	0	OK	0	0	0	OK
gene:ENSMUSG00000101968	gene:ENSMUSG00000101968	1700027A15Rik	1:72984843-73025507	2.88461	0	13.8799	OK	0	0	0	OK	0	0	0	OK	0	0	0	OK	0	0	0	OK	0	0	0	OK
gene:ENSMUSG00000100911	gene:ENSMUSG00000100911	1700027F09Rik	5:64433954-64473588	1.05607	0	4.70941	OK	0.159892	0	1.29656	OK	0.0849855	0	1.08613	OK	0	0	0	OK	0	0	0	OK	0	0	0	OK
gene:ENSMUSG00000100799	gene:ENSMUSG00000100799	1700027H10Rik	3:45378397-45440956	0	0	0	OK	0	0	0	OK	0	0	0	OK	0	0	0	OK	0	0	0	OK	0	0	0	OK
gene:ENSMUSG00000098304	gene:ENSMUSG00000098304	1700027I24Rik	9:36668855-36693189	0	0	0	OK	0	0	0	OK	0	0	0	OK	0	0	0	OK	0	0	0	OK	0	0	0	OK
gene:ENSMUSG00000063838	gene:ENSMUSG00000063838	1700027J19Rik	7:4151259-4164860	71.1272	33.0578	109.197	OK	79.1123	38.4044	119.82	OK	86.5626	40.4039	132.721	OK	88.9247	39.1557	138.694	OK	53.8155	17.8376	89.7934	OK	61.8424	28.6535	95.0313	OK
gene:ENSMUSG00000099417	gene:ENSMUSG00000099417	1700028B04Rik	7:28399548-28598185	0	0	0	OK	0	0	0	OK	0.130291	0	2.3576	OK	0	0	0	OK	0	0	0	OK	0	0	0	OK
transcript:ENSMUST00000186274	transcript:ENSMUST00000186274	1700028B04Rik-001	7:28399548-28598185	2.18506	0	12.9719	OK	1.19231	0	10.2459	OK	0.535164	0	6.69763	OK	0	0	0	OK	1.45747	0	11.9557	OK	0.540751	0	6.2363	OK
gene:ENSMUSG00000101683	gene:ENSMUSG00000101683	1700028D13Rik	5:112206762-112210004	0	0	0	OK	0	0	0	OK	0	0	0	OK	0	0	0	OK	0	0	0	OK	0	0	0	OK
gene:ENSMUSG00000056821	gene:ENSMUSG00000056821	1700028I16Rik	10:82812122-82824242	0	0	0	OK	0	0	0	OK	0	0	0	OK	0	0	0	OK	0	0	0	OK	0	0	0	OK
gene:ENSMUSG00000038782	gene:ENSMUSG00000038782	1700028J19Rik	7:44229929-44236122	0.366457	0	1.62477	OK	0.315437	0	1.4156	OK	0.111768	0	0.600534	OK	0	0	0	OK	0	0	0	OK	0.0695801	0	0.452947	OK
gene:ENSMUSG00000089798	gene:ENSMUSG00000089798	1700028K03Rik	5:107497377-107688010	0.0613283	0	0.422812	OK	0.108286	0	0.568105	OK	0	0	0	OK	0.511746	0	1.50882	OK	0.309075	0	1.13184	OK	0.699803	0	3.39145	OK
gene:ENSMUSG00000101334	gene:ENSMUSG00000101334	1700028M03Rik	3:83555362-83574122	0	0	0	OK	0	0	0	OK	0	0	0	OK	0	0	0	OK	0	0	0	OK	0	0	0	OK
gene:ENSMUSG00000033053	gene:ENSMUSG00000033053	1700028P14Rik	19:23558759-23652812	0.409735	0	2.65463	OK	0	0	0	OK	0	0	0	OK	2.97553	0	8.33663	OK	0	0	0	OK	0	0	0	OK
gene:ENSMUSG00000100759	gene:ENSMUSG00000100759	1700029B22Rik	7:130162450-133124354	0	0	0	OK	0	0	0	OK	0	0	0	OK	0	0	0	OK	0	0	0	OK	0	0	0	OK
gene:ENSMUSG00000102834	gene:ENSMUSG00000102834	1700029B24Rik	3:10241811-10242308	0	0	0	OK	0	0	0	OK	0	0	0	OK	0	0	0	OK	0	0	0	OK	0	0	0	OK
gene:ENSMUSG00000100557	gene:ENSMUSG00000100557	1700029E06Rik	5:58453038-58455292	0	0	0	OK	0	0	0	OK	0.0719704	0	0.408861	OK	0	0	0	OK	0	0	0	OK	0	0	0	OK
gene:ENSMUSG00000052075	gene:ENSMUSG00000052075	1700029F12Rik	13:97021863-97034362	0	0	0	OK	0	0	0	OK	0	0	0	OK	3.40198	0	9.88421	OK	0	0	0	OK	0	0	0	OK
gene:ENSMUSG00000031452	gene:ENSMUSG00000031452	1700029H14Rik	8:13550732-13562461	0	0	0	OK	0	0	0	OK	0	0	0	OK	0	0	0	OK	0	0	0	OK	0	0	0	OK
gene:ENSMUSG00000044916	gene:ENSMUSG00000044916	1700029I15Rik	2:92382537-92401263	3.84237	0	11.47	OK	3.39388	0	8.27047	OK	10.3352	0	27.7774	OK	0.47448	0	2.51464	OK	2.98378	0	8.56412	OK	15.2652	0	35.5665	OK
gene:ENSMUSG00000099968	gene:ENSMUSG00000099968	1700029J03Rik	16:93391676-93458872	0.761651	0	3.2823	OK	0	0	0	OK	0	0	0	OK	0	0	0	OK	0	0	0	OK	0	0	0	OK
gene:ENSMUSG00000071103	gene:ENSMUSG00000071103	1700029J07Rik	8:45953605-45975252	0.0159658	0	0.136151	OK	0.28892	0	1.25588	OK	0.260813	0	0.971392	OK	0.889986	0	2.4796	OK	0	0	0	OK	0.110355	0	0.464346	OK
gene:ENSMUSG00000101189	gene:ENSMUSG00000101189	1700029M03Rik	1:164960920-164962825	3.15737	0	13.1023	OK	0	0	0	OK	2.56591	0	11.0167	OK	0	0	0	OK	0	0	0	OK	0	0	0	OK
gene:ENSMUSG00000086788	gene:ENSMUSG00000086788	1700029M20Rik	4:135626654-135630198	0	0	0	OK	0	0	0	OK	0	0	0	OK	0	0	0	OK	0.410089	0	1.47769	OK	0	0	0	OK
gene:ENSMUSG00000098144	gene:ENSMUSG00000098144	1700029N11Rik	13:44400435-44457569	0.954254	0	4.02901	OK	0	0	0	OK	0	0	0	OK	0	0	0	OK	0	0	0	OK	0	0	0	OK
gene:ENSMUSG00000061633	gene:ENSMUSG00000061633	1700029P11Rik	15:81980539-81981563	0	0	0	OK	0	0	0	OK	0	0	0	OK	1.23263	0	4.32047	OK	0	0	0	OK	0	0	0	OK
gene:ENSMUSG00000085333	gene:ENSMUSG00000085333	1700030A11Rik	17:28896396-28915324	4.83376	0	21.3026	OK	6.12207	0	24.3731	OK	6.18651	0	25.456	OK	8.28652	0	35.2883	OK	8.664	0	32.8362	OK	8.8744	0	28.8414	OK
gene:ENSMUSG00000091071	gene:ENSMUSG00000091071	1700030C10Rik	12:20804380-20815779	23.394	0	182.546	OK	5.71897	0	86.8226	OK	51.3868	0	290.919	OK	0	0	0	OK	212.79	0	695.668	OK	42.0746	0	252.987	OK
gene:ENSMUSG00000087148	gene:ENSMUSG00000087148	1700030C14Rik	2:152652882-152654330	0	0	0	OK	0	0	0	OK	0.0794517	0	0.451361	OK	7.59033	0	17.7118	OK	0	0	0	OK	0	0	0	OK
gene:ENSMUSG00000099869	gene:ENSMUSG00000099869	1700030F04Rik	6:117646692-117751769	0	0	0	OK	0	0	0	OK	0	0	0	OK	0	0	0	OK	0	0	0	OK	0	0	0	OK
gene:ENSMUSG00000103387	gene:ENSMUSG00000103387	1700030I03Rik	12:82588291-83162056	0	0	0	OK	0	0	0	OK	0.311259	0	2.03519	OK	0.271432	0	1.80534	OK	0	0	0	OK	0	0	0	OK
gene:ENSMUSG00000031847	gene:ENSMUSG00000031847	1700030J22Rik	8:116969598-116978943	1.21147	0	2.89805	OK	0.512977	0	1.59269	OK	0.513765	0	1.58958	OK	0	0	0	OK	0.374371	0	1.32458	OK	0.22296	0	0.835462	OK
gene:ENSMUSG00000052794	gene:ENSMUSG00000052794	1700030K09Rik	8:72443879-72475233	0.640415	0	2.42022	OK	4.65475	0	41.706	OK	1.39146	0	3.88772	OK	0	0	0	OK	1.56408	0	4.84981	OK	0.935694	0	3.31104	OK
gene:ENSMUSG00000099508	gene:ENSMUSG00000099508	1700030L20Rik	3:136435269-136449349	0.0607501	0	0.351988	OK	0	0	0	OK	0	0	0	OK	5.95578	0	13.6836	OK	0.161486	0	0.823558	OK	0	0	0	OK
gene:ENSMUSG00000097424	gene:ENSMUSG00000097424	1700030M09Rik	8:119910359-124345724	0	0	0	OK	0	0	0	OK	0.575096	0	65.0492	OK	0	0	0	OK	0	0	0	OK	0	0	0	OK
gene:ENSMUSG00000100969	gene:ENSMUSG00000100969	1700030N03Rik	19:3065710-3197714	0.0746132	0	0.698601	OK	0.0196263	0	0.588018	OK	0.247494	0	1.95233	OK	2.73771	0	8.24073	OK	0.192536	0	1.02357	OK	0.0290724	0	0.600928	OK
gene:ENSMUSG00000106800	gene:ENSMUSG00000106800	1700030N18Rik	5:134090485-134091451	0	0	0	OK	0	0	0	OK	0	0	0	OK	1.34563	0	4.71651	OK	0	0	0	OK	0	0	0	OK
gene:ENSMUSG00000100198	gene:ENSMUSG00000100198	1700030O20Rik	10:116723066-116729177	0	0	0	OK	0	0	0	OK	0	0	0	OK	0	0	0	OK	0	0	0	OK	0	0	0	OK
gene:ENSMUSG00000092239	gene:ENSMUSG00000092239	1700031A10Rik	17:36923791-36933432	0.305746	0	1.50253	OK	0	0	0	OK	0	0	0	OK	6.57231	0	18.7439	OK	0	0	0	OK	0	0	0	OK
gene:ENSMUSG00000032894	gene:ENSMUSG00000032894	1700031F05Rik	X:102859185-102866353	0.178013	0	0.824196	OK	0	0	0	OK	0	0	0	OK	0	0	0	OK	0	0	0	OK	0	0	0	OK
gene:ENSMUSG00000047046	gene:ENSMUSG00000047046	1700031F10Rik	6:88222267-88225678	0	0	0	OK	0	0	0	OK	0	0	0	OK	8.01606	0	23.2755	OK	0	0	0	OK	0	0	0	OK
gene:ENSMUSG00000099863	gene:ENSMUSG00000099863	1700031L13Rik	5:82122407-82124713	0	0	0	OK	0	0	0	OK	0	0	0	OK	0	0	0	OK	0	0	0	OK	0	0	0	OK
gene:ENSMUSG00000099353	gene:ENSMUSG00000099353	1700031M16Rik	15:98398418-98416268	0	0	0	OK	0	0	0	OK	0	0	0	OK	0	0	0	OK	0	0	0	OK	0	0	0	OK
gene:ENSMUSG00000100315	gene:ENSMUSG00000100315	1700031P21Rik	12:52599980-52602322	0	0	0	OK	0	0	0	OK	0	0	0	OK	0	0	0	OK	0	0	0	OK	0	0	0	OK
gene:ENSMUSG00000097302	gene:ENSMUSG00000097302	1700034B16Rik	18:75781031-75782303	0	0	0	OK	0	0	0	OK	0	0	0	OK	0	0	0	OK	0	0	0	OK	0	0	0	OK
gene:ENSMUSG00000024532	gene:ENSMUSG00000024532	1700034E13Rik	18:52646208-52663733	0	0	0	OK	0	0	0	OK	0	0	0	OK	0	0	0	OK	0	0	0	OK	0	0	0	OK
gene:ENSMUSG00000097962	gene:ENSMUSG00000097962	1700034G24Rik	5:112582644-112589996	0	0	0	OK	0	0	0	OK	0	0	0	OK	0	0	0	OK	0	0	0	OK	0	0	0	OK
gene:ENSMUSG00000055833	gene:ENSMUSG00000055833	1700034H15Rik	1:191886129-191913247	8.49706	0	73.7476	OK	0.589923	0	4.43934	OK	6.70438	0	64.6843	OK	0.501638	0	2.29679	OK	0.555354	0	2.26588	OK	0.46678	0	3.46283	OK
gene:ENSMUSG00000074619	gene:ENSMUSG00000074619	1700034I23Rik	3:40818102-40938138	0.585064	0	2.491	OK	0.563572	0	2.41261	OK	0.519862	0	2.59025	OK	1.20796	0	4.29767	OK	0.631468	0	3.22709	OK	0.787082	0	3.10166	OK
gene:ENSMUSG00000103287	gene:ENSMUSG00000103287	1700034J04Rik	12:11221460-11222210	0	0	0	OK	0	0	0	OK	0	0	0	OK	0	0	0	OK	0	0	0	OK	0	0	0	OK
gene:ENSMUSG00000040163	gene:ENSMUSG00000040163	1700034J05Rik	6:146888486-147032025	1.08977	0	2.96308	OK	1.02618	0	2.95992	OK	0.783748	0	2.59763	OK	0.635275	0	2.01613	OK	2.24429	0	5.77242	OK	0.950072	0	3.06251	OK
gene:ENSMUSG00000100294	gene:ENSMUSG00000100294	1700034K08Rik	9:92979913-93005739	0	0	0	OK	0	0	0	OK	0	0	0	OK	0	0	0	OK	0	0	0	OK	0	0	0	OK
gene:ENSMUSG00000029867	gene:ENSMUSG00000029867	1700034O15Rik	6:41684430-41685717	0	0	0	OK	0	0	0	OK	0	0	0	OK	0	0	0	OK	0	0	0	OK	0	0	0	OK
gene:ENSMUSG00000097893	gene:ENSMUSG00000097893	1700034P13Rik	1:9718621-9791922	1.86206	0	14.7567	OK	1.65256	0	13.0822	OK	1.16211	0	6.83865	OK	0.236616	0	1.75758	OK	2.88859	0	24.8726	OK	3.59458	0	26.3846	OK
gene:ENSMUSG00000095956	gene:ENSMUSG00000095956	1700036A12Rik	9:60743119-60770276	0	0	0	OK	0	0	0	OK	0	0	0	OK	0	0	0	OK	0	0	0	OK	0	0	0	OK
gene:ENSMUSG00000099995	gene:ENSMUSG00000099995	1700036G14Rik	3:84496092-85887518	0	0	0	OK	0	0	0	OK	0	0	0	OK	0	0	0	OK	0	0	0	OK	0	0	0	OK
gene:ENSMUSG00000086185	gene:ENSMUSG00000086185	1700036O09Rik	X:67458195-67459203	0	0	0	OK	0	0	0	OK	0	0	0	OK	0	0	0	OK	0	0	0	OK	0	0	0	OK
gene:ENSMUSG00000085542	gene:ENSMUSG00000085542	1700037C06Rik	4:137116708-137118143	0	0	0	OK	0	0	0	OK	0	0	0	OK	0	0	0	OK	0	0	0	OK	0.800198	0	3.20603	OK
gene:ENSMUSG00000005983	gene:ENSMUSG00000005983	1700037C18Rik	16:3847267-3941147	1.91956	0	12.5787	OK	0.583736	0	2.26123	OK	0.74242	0	2.75039	OK	5.46833	0	12.0685	OK	3.53061	0	14.8527	OK	0.841936	0	2.75473	OK
gene:ENSMUSG00000097540	gene:ENSMUSG00000097540	1700037F24Rik	1:132191430-132259227	0	0	0	OK	0	0	0	OK	0	0	0	OK	0.957729	0	3.76352	OK	0	0	0	OK	0	0	0	OK
gene:ENSMUSG00000027327	gene:ENSMUSG00000027327	1700037H04Rik	2:131146323-131198497	2.06869	0	8.50236	OK	2.02252	0	16.6397	OK	0.352803	0	2.86342	OK	9.06876	0	37.9837	OK	0	0	0	OK	2.81603	0	24.6331	OK
gene:ENSMUSG00000070568	gene:ENSMUSG00000070568	1700039E15Rik	7:45277512-45288998	0.322681	0	1.48542	OK	0	0	0	OK	0	0	0	OK	0.180086	0	0.920253	OK	0	0	0	OK	0	0	0	OK
gene:ENSMUSG00000092369	gene:ENSMUSG00000092369	1700039E22Rik	19:44756044-44837871	0	0	0	OK	0	0	0	OK	0	0	0	OK	0	0	0	OK	0	0	0	OK	0	0	0	OK
gene:ENSMUSG00000102536	gene:ENSMUSG00000102536	1700039I01Rik	1:63248020-63248499	0	0	0	OK	0	0	0	OK	0	0	0	OK	0	0	0	OK	0	0	0	OK	0	0	0	OK
gene:ENSMUSG00000097933	gene:ENSMUSG00000097933	1700039M10Rik	14:57571623-57572368	0.138199	0	0.800731	OK	0	0	0	OK	0	0	0	OK	0	0	0	OK	0	0	0	OK	1.0658	0	4.66644	OK
gene:ENSMUSG00000104086	gene:ENSMUSG00000104086	1700039M15Rik	9:107241219-107243997	0	0	0	OK	0	0	0	OK	0.334995	0	1.4699	OK	0	0	0	OK	0	0	0	OK	0	0	0	OK
gene:ENSMUSG00000097515	gene:ENSMUSG00000097515	1700040D17Rik	3:94409394-94412919	0	0	0	OK	0	0	0	OK	0	0	0	OK	3.10221	0	8.67173	OK	0	0	0	OK	0.613217	0	2.45688	OK
gene:ENSMUSG00000100667	gene:ENSMUSG00000100667	1700040F15Rik	Y:61102246-61134259	0	0	0	OK	0	0	0	OK	0	0	0	OK	0	0	0	OK	0	0	0	OK	0	0	0	OK
gene:ENSMUSG00000101568	gene:ENSMUSG00000101568	1700040F17Rik	15:55307749-55520803	0	0	0	OK	0	0	0	OK	0	0	0	OK	0	0	0	OK	0	0	0	OK	0	0	0	OK
gene:ENSMUSG00000103840	gene:ENSMUSG00000103840	1700040K01Rik	1:152936603-152937041	0	0	0	OK	0	0	0	OK	0	0	0	OK	0	0	0	OK	0	0	0	OK	0	0	0	OK
gene:ENSMUSG00000019945	gene:ENSMUSG00000019945	1700040L02Rik	10:68430952-68541896	0.600466	0	2.55262	OK	0.870612	0	3.76014	OK	0.237096	0	1.16347	OK	0	0	0	OK	0.916843	0	3.33115	OK	0.938558	0	3.25306	OK
gene:ENSMUSG00000100282	gene:ENSMUSG00000100282	1700041C23Rik	9:57175274-57186108	0	0	0	OK	0	0	0	OK	0	0	0	OK	0	0	0	OK	0	0	0	OK	0	0	0	OK
gene:ENSMUSG00000054822	gene:ENSMUSG00000054822	1700041G16Rik	8:22805765-22809537	0.423274	0	2.24741	OK	0.747662	0	3.75833	OK	0.647269	0	2.21229	OK	0	0	0	OK	0.266138	0	1.35964	OK	0.174608	0	0.994605	OK
gene:ENSMUSG00000087010	gene:ENSMUSG00000087010	1700041M05Rik	4:125228596-125242052	0	0	0	OK	0	0	0	OK	0	0	0	OK	0	0	0	OK	0	0	0	OK	0	0	0	OK
gene:ENSMUSG00000100857	gene:ENSMUSG00000100857	1700041M19Rik	16:77004227-77010881	0	0	0	OK	0	0	0	OK	0	0	0	OK	10.2587	0	24.7539	OK	0	0	0	OK	0	0	0	OK
gene:ENSMUSG00000105991	gene:ENSMUSG00000105991	1700042D02Rik	9:49051334-49055465	0	0	0	OK	0	0	0	OK	0	0	0	OK	0	0	0	OK	0	0	0	OK	0	0	0	OK
gene:ENSMUSG00000078593	gene:ENSMUSG00000078593	1700042G07Rik	4:116173371-116174290	0	0	0	OK	0	0	0	OK	0	0	0	OK	0	0	0	OK	0	0	0	OK	0	0	0	OK
gene:ENSMUSG00000087044	gene:ENSMUSG00000087044	1700042G15Rik	4:57360867-57364292	0	0	0	OK	0	0	0	OK	0	0	0	OK	0	0	0	OK	0	0	0	OK	0	0	0	OK
gene:ENSMUSG00000086391	gene:ENSMUSG00000086391	1700042O10Rik	11:11814100-11898144	0	0	0	OK	0.304353	0	1.80336	OK	0	0	0	OK	0	0	0	OK	0	0	0	OK	0	0	0	OK
gene:ENSMUSG00000099911	gene:ENSMUSG00000099911	1700044C05Rik	14:118363731-118398170	0	0	0	OK	0	0	0	OK	0	0	0	OK	0	0	0	OK	0	0	0	OK	0	0	0	OK
gene:ENSMUSG00000100297	gene:ENSMUSG00000100297	1700044K03Rik	18:49523288-49524440	0	0	0	OK	0	0	0	OK	0	0	0	OK	0	0	0	OK	0	0	0	OK	0	0	0	OK
gene:ENSMUSG00000078492	gene:ENSMUSG00000078492	1700045H11Rik	4:150825732-150868892	0	0	0	OK	0	0	0	OK	2.97776	0	14.1191	OK	0	0	0	OK	0	0	0	OK	1.8627	0	9.77772	OK
gene:ENSMUSG00000104526	gene:ENSMUSG00000104526	1700045I11Rik	4:42170844-42171337	0	0	0	OK	0	0	0	OK	0	0	0	OK	0	0	0	OK	0	0	0	OK	0	0	0	OK
gene:ENSMUSG00000085561	gene:ENSMUSG00000085561	1700046C09Rik	11:14560354-14599225	0	0	0	OK	0	0	0	OK	0	0	0	OK	0	0	0	OK	0	0	0	OK	0	0	0	OK
gene:ENSMUSG00000085437	gene:ENSMUSG00000085437	1700047A11Rik	8:26021420-26119224	0	0	0	OK	0.412517	0	5.56686	OK	0	0	0	OK	1.38828	0	7.43038	OK	0	0	0	OK	0	0	0	OK
gene:ENSMUSG00000085549	gene:ENSMUSG00000085549	1700047F07Rik	4:107689700-107758985	0	0	0	OK	0	0	0	OK	0	0	0	OK	0	0	0	OK	0	0	0	OK	0	0	0	OK
gene:ENSMUSG00000099349	gene:ENSMUSG00000099349	1700047G03Rik	15:11964275-11970083	0	0	0	OK	0	0	0	OK	0	0	0	OK	0	0	0	OK	0	0	0	OK	0	0	0	OK
gene:ENSMUSG00000094103	gene:ENSMUSG00000094103	1700047I17Rik2	12:55199532-55214076	17.1178	4.87837	29.3573	OK	20.347	6.1828	34.5112	OK	11.5701	1.34739	21.7928	OK	4.77271	0	10.9655	OK	15.4476	5.05982	25.8353	OK	19.4719	5.94319	33.0005	OK
gene:ENSMUSG00000101762	gene:ENSMUSG00000101762	1700047L14Rik	5:108729307-108774953	0	0	0	OK	0	0	0	OK	0	0	0	OK	0	0	0	OK	0	0	0	OK	0	0	0	OK
gene:ENSMUSG00000100147	gene:ENSMUSG00000100147	1700047M11Rik	1:182287989-182303325	0.120986	0	0.572049	OK	0.496683	0	2.24285	OK	0.258865	0	1.00904	OK	2.70103	0.000196333	5.40187	OK	0	0	0	OK	0.305373	0	1.09725	OK
gene:ENSMUSG00000102356	gene:ENSMUSG00000102356	1700047N06Rik	1:10024600-10136768	0.289407	0	2.73377	OK	0.811837	0	5.18993	OK	0.521128	0	4.13144	OK	0	0	0	OK	1.42907	0	8.45852	OK	0.334217	0	3.26723	OK
gene:ENSMUSG00000105274	gene:ENSMUSG00000105274	1700048F04Rik	5:125928769-125952630	0	0	0	OK	0	0	0	OK	0	0	0	OK	0	0	0	OK	0	0	0	OK	0	0	0	OK
gene:ENSMUSG00000085637	gene:ENSMUSG00000085637	1700048M11Rik	16:92301285-92313041	1.32262	0	7.14692	OK	3.2873	0	11.9523	OK	0	0	0	OK	0	0	0	OK	0	0	0	OK	0	0	0	OK
gene:ENSMUSG00000043773	gene:ENSMUSG00000043773	1700048O20Rik	9:121938134-121947014	0.0294329	0	0.170535	OK	0.137246	0	0.63902	OK	0	0	0	OK	1.16238	0	3.46608	OK	0	0	0	OK	0	0	0	OK
gene:ENSMUSG00000085077	gene:ENSMUSG00000085077	1700049E15Rik	6:147690240-147702374	0	0	0	OK	0	0	0	OK	0	0	0	OK	0	0	0	OK	0	0	0	OK	0	0	0	OK
gene:ENSMUSG00000079271	gene:ENSMUSG00000079271	1700049E17Rik1	14:41924948-41933041	0	0	0	OK	0.0359502	0	0.189291	OK	0	0	0	OK	1.4732	0	4.25159	OK	0	0	0	OK	0	0	0	OK
gene:ENSMUSG00000072613	gene:ENSMUSG00000072613	1700049E17Rik2	14:41570695-41576319	0	0	0	OK	0	0	0	OK	0	0	0	OK	1.00415	0	3.95374	OK	0	0	0	OK	0	0	0	OK
gene:ENSMUSG00000101553	gene:ENSMUSG00000101553	1700049E22Rik	6:100527399-100533426	0	0	0	OK	0	0	0	OK	0	0	0	OK	0	0	0	OK	0	0	0	OK	0	0	0	OK
gene:ENSMUSG00000070709	gene:ENSMUSG00000070709	1700049G17Rik	7:27907391-27931003	5.97593	0	13.3103	OK	4.4201	0	10.3707	OK	8.86527	0	19.0258	OK	2.2744	0	7.74371	OK	7.16419	0	15.8292	OK	10.2001	0	20.503	OK
gene:ENSMUSG00000011052	gene:ENSMUSG00000011052	1700049J03Rik	17:26554253-26656931	0	0	0	OK	0	0	0	OK	0	0	0	OK	0	0	0	OK	0	0	0	OK	0	0	0	OK
transcript:ENSMUST00000049520	transcript:ENSMUST00000049520	1700049L16Rik-201	10:71979889-71980694	0	0	0	OK	0	0	0	OK	0.551405	0	2.36699	OK	0	0	0	OK	0	0	0	OK	0	0	0	OK
gene:ENSMUSG00000103341	gene:ENSMUSG00000103341	1700051O22Rik	8:85408758-85433323	2.07996	0	7.44716	OK	0	0	0	OK	0	0	0	OK	0	0	0	OK	0	0	0	OK	0	0	0	OK
gene:ENSMUSG00000101912	gene:ENSMUSG00000101912	1700052I22Rik	12:80923431-80924449	0	0	0	OK	0	0	0	OK	0	0	0	OK	0	0	0	OK	0	0	0	OK	0	0	0	OK
gene:ENSMUSG00000099681	gene:ENSMUSG00000099681	1700052K11Rik	11:105177725-105283959	0.456453	0	1.49121	OK	0.818293	0	2.28072	OK	0.599942	0	1.71388	OK	1.22101	0	2.93401	OK	0.49844	0	1.4688	OK	1.0088	0	2.44477	OK
gene:ENSMUSG00000099988	gene:ENSMUSG00000099988	1700054A03Rik	19:53076217-53084392	0	0	0	OK	0.380451	0	1.82414	OK	0	0	0	OK	0	0	0	OK	2.95793	0	9.69069	OK	1.83092	0	6.65804	OK
gene:ENSMUSG00000097001	gene:ENSMUSG00000097001	1700054K02Rik	1:92572373-92572749	0	0	0	OK	0	0	0	OK	0	0	0	OK	0	0	0	OK	0	0	0	OK	0	0	0	OK
gene:ENSMUSG00000100219	gene:ENSMUSG00000100219	1700054K19Rik	6:112210707-112212519	0	0	0	OK	0	0	0	OK	0	0	0	OK	0	0	0	OK	0	0	0	OK	0	0	0	OK
gene:ENSMUSG00000085889	gene:ENSMUSG00000085889	1700054M17Rik	2:118204887-118373419	0	0	0	OK	0	0	0	OK	0	0	0	OK	0	0	0	OK	0	0	0	OK	0	0	0	OK
gene:ENSMUSG00000104183	gene:ENSMUSG00000104183	1700054O19Rik	14:25706405-25707273	0.355235	0	1.59244	OK	0.235284	0	1.12035	OK	0	0	0	OK	0	0	0	OK	0.0942746	0	0.480787	OK	0.068688	0	0.390229	OK
gene:ENSMUSG00000070997	gene:ENSMUSG00000070997	1700055D18Rik	4:44991241-45015406	0.287544	0	1.19928	OK	0.840108	0	2.74102	OK	1.04827	0	3.16981	OK	0.462416	0	1.36923	OK	0	0	0	OK	1.85079	0	5.57216	OK
gene:ENSMUSG00000044854	gene:ENSMUSG00000044854	1700056E22Rik	1:184013301-184075636	0.715186	0	3.18296	OK	0	0	0	OK	0.635477	0	2.71738	OK	0	0	0	OK	0	0	0	OK	0.549771	0	2.76977	OK
gene:ENSMUSG00000084792	gene:ENSMUSG00000084792	1700056N10Rik	16:17047519-17049111	3.8276	0	9.24342	OK	3.01233	0	8.62812	OK	4.3064	0	10.0331	OK	0	0	0	OK	8.90113	0	18.8845	OK	4.06379	0	9.68247	OK
gene:ENSMUSG00000074139	gene:ENSMUSG00000074139	1700057G04Rik	9:92309376-92357876	0	0	0	OK	0	0	0	OK	0	0	0	OK	0	0	0	OK	0	0	0	OK	0	0	0	OK
gene:ENSMUSG00000084757	gene:ENSMUSG00000084757	1700057H15Rik	4:124414415-124485959	0	0	0	OK	0	0	0	OK	0	0	0	OK	0	0	0	OK	0	0	0	OK	0	0	0	OK
gene:ENSMUSG00000086007	gene:ENSMUSG00000086007	1700057H21Rik	2:51420983-51438785	0	0	0	OK	0	0	0	OK	0	0	0	OK	0	0	0	OK	0	0	0	OK	0	0	0	OK
gene:ENSMUSG00000089636	gene:ENSMUSG00000089636	1700058P15Rik	7:19256928-19271817	7.54297	0	34.8077	OK	6.86375	0	33.139	OK	11.1174	0	47.411	OK	0	0	0	OK	8.01585	0	37.3812	OK	18.4553	0	59.4102	OK
gene:ENSMUSG00000086887	gene:ENSMUSG00000086887	1700060C16Rik	6:143593352-143651288	0	0	0	OK	0	0	0	OK	0	0	0	OK	0	0	0	OK	0	0	0	OK	0	0	0	OK
gene:ENSMUSG00000078957	gene:ENSMUSG00000078957	1700060C20Rik	2:158182532-158229222	0	0	0	OK	0	0	0	OK	0	0	0	OK	0	0	0	OK	0	0	0	OK	0	0	0	OK
gene:ENSMUSG00000084970	gene:ENSMUSG00000084970	1700060J05Rik	4:53440412-53622478	4.7144	0	21.1984	OK	1.21286	0	9.10561	OK	1.30669	0	10.0062	OK	2.90209	0	13.3794	OK	2.0828	0	11.2949	OK	1.5622	0	8.23274	OK
gene:ENSMUSG00000099407	gene:ENSMUSG00000099407	1700060O08Rik	12:53248676-54079392	0	0	0	OK	0	0	0	OK	0	0	0	OK	0	0	0	OK	0	0	0	OK	0	0	0	OK
gene:ENSMUSG00000102060	gene:ENSMUSG00000102060	1700061E17Rik	9:110984934-111008029	0.149767	0	1.21113	OK	0	0	0	OK	0	0	0	OK	0	0	0	OK	0	0	0	OK	0	0	0	OK
gene:ENSMUSG00000085759	gene:ENSMUSG00000085759	1700061E18Rik	13:41763147-41849768	4.55667	0	15.6951	OK	4.9909	0	16.1209	OK	4.14715	0	14.3657	OK	0	0	0	OK	2.57187	0	9.64277	OK	4.2788	0	14.8273	OK
gene:ENSMUSG00000085580	gene:ENSMUSG00000085580	1700061F12Rik	2:9189514-9197477	0	0	0	OK	0	0	0	OK	0	0	0	OK	0	0	0	OK	0	0	0	OK	0	0	0	OK
gene:ENSMUSG00000024209	gene:ENSMUSG00000024209	1700061G19Rik	17:56875476-56888904	0.0705452	0	0.364473	OK	0.221976	0	0.895852	OK	0	0	0	OK	0	0	0	OK	0	0	0	OK	0	0	0	OK
gene:ENSMUSG00000084948	gene:ENSMUSG00000084948	1700061H18Rik	18:69925425-69969609	10.7065	0	29.0923	OK	15.5925	0	39.2214	OK	18.9988	0	47.5755	OK	47.8519	0	105.61	OK	19.1006	0	47.1489	OK	9.22157	0	26.6121	OK
gene:ENSMUSG00000028009	gene:ENSMUSG00000028009	1700061I17Rik	3:117060521-117077765	0	0	0	OK	0	0	0	OK	0	0	0	OK	0	0	0	OK	0	0	0	OK	0	0	0	OK
gene:ENSMUSG00000086366	gene:ENSMUSG00000086366	1700061J23Rik	11:23152139-23166375	0	0	0	OK	0	0	0	OK	0	0	0	OK	0	0	0	OK	0	0	0	OK	0	0	0	OK
gene:ENSMUSG00000100062	gene:ENSMUSG00000100062	1700063A18Rik	1:95990658-96021758	2.51896	0	10.8326	OK	0	0	0	OK	0	0	0	OK	0	0	0	OK	0	0	0	OK	0	0	0	OK
gene:ENSMUSG00000100837	gene:ENSMUSG00000100837	1700063D05Rik	9:41206136-41217627	0	0	0	OK	0.0651662	0	0.594737	OK	0	0	0	OK	0	0	0	OK	0	0	0	OK	0	0	0	OK
gene:ENSMUSG00000040657	gene:ENSMUSG00000040657	1700063H04Rik	6:122391378-122392687	0	0	0	OK	0	0	0	OK	0	0	0	OK	0	0	0	OK	0	0	0	OK	0	0	0	OK
gene:ENSMUSG00000099266	gene:ENSMUSG00000099266	1700063H06Rik	9:82260292-82263485	0	0	0	OK	0	0	0	OK	0	0	0	OK	0	0	0	OK	0	0	0	OK	0	0	0	OK
gene:ENSMUSG00000103463	gene:ENSMUSG00000103463	1700063I16Rik	1:168675271-168675882	0.728166	0	3.26421	OK	0	0	0	OK	0	0	0	OK	0	0	0	OK	0	0	0	OK	0	0	0	OK
gene:ENSMUSG00000102036	gene:ENSMUSG00000102036	1700063K16Rik	16:76819584-76841784	0	0	0	OK	0	0	0	OK	0	0	0	OK	0	0	0	OK	0	0	0	OK	0	0	0	OK
transcript:ENSMUST00000190306	transcript:ENSMUST00000190306	1700063K16Rik-001	16:76819584-76841784	0	0	0	OK	0	0	0	OK	0	0	0	OK	8.47324	0	26.1785	OK	0	0	0	OK	0	0	0	OK
gene:ENSMUSG00000101978	gene:ENSMUSG00000101978	1700063O14Rik	5:91763324-91767914	1.05686	0	4.65167	OK	0	0	0	OK	0	0	0	OK	0	0	0	OK	0	0	0	OK	0	0	0	OK
gene:ENSMUSG00000082766	gene:ENSMUSG00000082766	1700064H15Rik	3:19508594-19628677	0	0	0	OK	0	0	0	OK	0	0	0	OK	0	0	0	OK	0	0	0	OK	0	0	0	OK
gene:ENSMUSG00000100681	gene:ENSMUSG00000100681	1700064J06Rik	10:119092904-119103107	0	0	0	OK	0	0	0	OK	0	0	0	OK	0	0	0	OK	0	0	0	OK	0	0	0	OK
gene:ENSMUSG00000100211	gene:ENSMUSG00000100211	1700064M15Rik	12:99626052-99627974	0	0	0	OK	0	0	0	OK	0	0	0	OK	0	0	0	OK	0	0	0	OK	0	0	0	OK
gene:ENSMUSG00000096655	gene:ENSMUSG00000096655	1700065D16Rik	9:95855417-96057803	1.53363	0	10.0636	OK	0	0	0	OK	0	0	0	OK	0	0	0	OK	0	0	0	OK	0.168458	0	3.00847	OK
gene:ENSMUSG00000099435	gene:ENSMUSG00000099435	1700065I16Rik	15:63817187-63821393	0	0	0	OK	0	0	0	OK	0	0	0	OK	0	0	0	OK	0	0	0	OK	0	0	0	OK
gene:ENSMUSG00000107341	gene:ENSMUSG00000107341	1700065J11Rik	6:35330845-35336825	0	0	0	OK	0	0	0	OK	0	0	0	OK	0	0	0	OK	0	0	0	OK	0	0	0	OK
gene:ENSMUSG00000100872	gene:ENSMUSG00000100872	1700065J18Rik	1:192841660-192842740	0	0	0	OK	0	0	0	OK	0	0	0	OK	0	0	0	OK	0	0	0	OK	0	0	0	OK
gene:ENSMUSG00000100134	gene:ENSMUSG00000100134	1700065O20Rik	18:49803325-49817958	0	0	0	OK	0	0	0	OK	0	0	0	OK	0	0	0	OK	0	0	0	OK	0	0	0	OK
gene:ENSMUSG00000101634	gene:ENSMUSG00000101634	1700066B17Rik	1:39839174-39847334	0	0	0	OK	0	0	0	OK	0	0	0	OK	0	0	0	OK	0	0	0	OK	0	0	0	OK
gene:ENSMUSG00000073598	gene:ENSMUSG00000073598	1700066B19Rik	18:35703224-35730869	2.97675	0	6.09348	OK	2.98854	0.209269	5.76781	OK	3.16503	0.273019	6.05704	OK	6.17995	0.257676	12.1022	OK	2.55876	0	5.52742	OK	3.57891	0.333889	6.82392	OK
gene:ENSMUSG00000101810	gene:ENSMUSG00000101810	1700066C05Rik	16:79999375-80000546	0	0	0	OK	0	0	0	OK	0.208838	0	1.1864	OK	0	0	0	OK	0	0	0	OK	0	0	0	OK
gene:ENSMUSG00000097717	gene:ENSMUSG00000097717	1700066J03Rik	13:58148776-58149692	0	0	0	OK	0	0	0	OK	0	0	0	OK	9.59944	0	27.8905	OK	0	0	0	OK	0.193891	0	1.10153	OK
gene:ENSMUSG00000038323	gene:ENSMUSG00000038323	1700066M21Rik	1:57377619-57385423	1.01731	0	3.08119	OK	0.331222	0	1.29616	OK	1.7194	0	7.82369	OK	0	0	0	OK	0.657282	0	2.13732	OK	2.44868	0	10.9249	OK
gene:ENSMUSG00000099605	gene:ENSMUSG00000099605	1700066N21Rik	5:87908578-88008534	0	0	0	OK	0	0	0	OK	0	0	0	OK	0	0	0	OK	0	0	0	OK	0	0	0	OK
gene:ENSMUSG00000099378	gene:ENSMUSG00000099378	1700067G17Rik	1:89016112-89022210	0	0	0	OK	0	0	0	OK	0	0	0	OK	0	0	0	OK	0	0	0	OK	0	0	0	OK
gene:ENSMUSG00000046408	gene:ENSMUSG00000046408	1700067K01Rik	8:84001501-84004770	0	0	0	OK	0	0	0	OK	0.679443	0	2.66325	OK	0	0	0	OK	0	0	0	OK	0	0	0	OK
gene:ENSMUSG00000021545	gene:ENSMUSG00000021545	1700067P10Rik	17:48089631-48090920	0	0	0	OK	0	0	0	OK	0	0	0	OK	0	0	0	OK	0	0	0	OK	0	0	0	OK
gene:ENSMUSG00000053081	gene:ENSMUSG00000053081	1700069B07Rik	7:121642020-121708013	0	0	0	OK	0	0	0	OK	0	0	0	OK	0	0	0	OK	0	0	0	OK	0	0	0	OK
gene:ENSMUSG00000042184	gene:ENSMUSG00000042184	1700069L16Rik	5:113692421-113724772	0	0	0	OK	0	0	0	OK	0	0	0	OK	0	0	0	OK	0	0	0	OK	0	0	0	OK
gene:ENSMUSG00000086376	gene:ENSMUSG00000086376	1700071G01Rik	5:73019986-73256619	2.29123	0	28.647	OK	2.32432	0	28.3309	OK	3.6912	0	42.7775	OK	0	0	0	OK	1.45429	0	24.9072	OK	0	0	0	OK
transcript:ENSMUST00000117522	transcript:ENSMUST00000117522	1700071K01Rik-001	11:80880168-81968457	0.324638	0	2.03895	OK	0	0	0	OK	0	0	0	OK	0.274328	0	1.83426	OK	0	0	0	OK	0	0	0	OK
gene:ENSMUSG00000090307	gene:ENSMUSG00000090307	1700071M16Rik	17:43568097-43612201	0.624614	0	3.17499	OK	1.197	0	5.3306	OK	1.74892	0	6.70566	OK	1.77651	0	6.3215	OK	3.43049	0	10.7083	OK	2.40188	0	8.78102	OK
gene:ENSMUSG00000100487	gene:ENSMUSG00000100487	1700072B07Rik	9:58370503-58374183	0	0	0	OK	0	0	0	OK	0	0	0	OK	0	0	0	OK	0	0	0	OK	0	0	0	OK
gene:ENSMUSG00000101702	gene:ENSMUSG00000101702	1700072G22Rik	1:51457931-51458931	0	0	0	OK	0	0	0	OK	0	0	0	OK	0	0	0	OK	0	0	0	OK	0	0	0	OK
gene:ENSMUSG00000087204	gene:ENSMUSG00000087204	1700073E17Rik	6:145387595-145450767	0	0	0	OK	0.0520347	0	0.773335	OK	0	0	0	OK	14.876	0	44.7533	OK	0	0	0	OK	9.63031e-06	0	0.423944	OK
transcript:ENSMUST00000148424	transcript:ENSMUST00000148424	1700073E17Rik-001	6:145387595-145450767	0	0	0	OK	0.000202319	0	0.204166	OK	0	0	0	OK	0	0	0	OK	0	0	0	OK	0.092353	0	0.524717	OK
gene:ENSMUSG00000102231	gene:ENSMUSG00000102231	1700074A21Rik	1:37299351-37299697	0	0	0	OK	0	0	0	OK	0	0	0	OK	0	0	0	OK	0	0	0	OK	0	0	0	OK
gene:ENSMUSG00000099872	gene:ENSMUSG00000099872	1700074H08Rik	13:119680039-119681588	0	0	0	OK	0	0	0	OK	0.143899	0	0.817484	OK	0	0	0	OK	0	0	0	OK	1.55392	0	6.3526	OK
gene:ENSMUSG00000029883	gene:ENSMUSG00000029883	1700074P13Rik	6:40920436-40940557	0	0	0	OK	0.102558	0	0.554221	OK	0	0	0	OK	3.44659	0	10.2791	OK	0	0	0	OK	0	0	0	OK
gene:ENSMUSG00000032566	gene:ENSMUSG00000032566	1700080E11Rik	9:105143341-105145092	0.380832	0	1.81212	OK	0	0	0	OK	0	0	0	OK	0	0	0	OK	0	0	0	OK	0	0	0	OK
gene:ENSMUSG00000086771	gene:ENSMUSG00000086771	1700080G11Rik	4:127531621-127532885	0.829245	0	3.91927	OK	0	0	0	OK	0	0	0	OK	0	0	0	OK	0	0	0	OK	0	0	0	OK
gene:ENSMUSG00000084859	gene:ENSMUSG00000084859	1700080N15Rik	2:4017716-4614043	0	0	0	OK	0	0	0	OK	0	0	0	OK	0	0	0	OK	0	0	0	OK	0	0	0	OK
gene:ENSMUSG00000031118	gene:ENSMUSG00000031118	1700080O16Rik	X:51968694-51972772	0.125749	0	0.627825	OK	0	0	0	OK	0.258274	0	1.16407	OK	0	0	0	OK	0	0	0	OK	0	0	0	OK
gene:ENSMUSG00000100573	gene:ENSMUSG00000100573	1700081H04Rik	5:119108233-119114543	0.730055	0	2.79074	OK	0.178252	0	0.848782	OK	0.751266	0	2.81698	OK	0	0	0	OK	0	0	0	OK	0	0	0	OK
gene:ENSMUSG00000023737	gene:ENSMUSG00000023737	1700082M22Rik	8:104639838-104658587	0.0446538	0	0.507628	OK	0.0849951	0	0.716557	OK	0.245706	0	1.2487	OK	3.48113	0	8.47539	OK	0	0	0	OK	1.06903	0	5.98784	OK
gene:ENSMUSG00000100668	gene:ENSMUSG00000100668	1700083H02Rik	12:71383153-71384208	0	0	0	OK	0	0	0	OK	0	0	0	OK	0	0	0	OK	0	0	0	OK	0	0	0	OK
gene:ENSMUSG00000070532	gene:ENSMUSG00000070532	1700084C01Rik	1:169928647-169934653	0	0	0	OK	0.22134	0	1.07355	OK	0.133158	0	0.622488	OK	0	0	0	OK	0	0	0	OK	0	0	0	OK
gene:ENSMUSG00000086016	gene:ENSMUSG00000086016	1700084C06Rik	9:21074167-21128393	2.42826	0	11.0391	OK	0.965954	0	6.54164	OK	2.40608	0	11.0747	OK	0	0	0	OK	8.8452	0	24.9262	OK	1.53388	0	8.84953	OK
gene:ENSMUSG00000100747	gene:ENSMUSG00000100747	1700084E18Rik	2:30236794-30344266	0.6568	0	3.46881	OK	0	0	0	OK	0	0	0	OK	0	0	0	OK	0	0	0	OK	0	0	0	OK
transcript:ENSMUST00000205624	transcript:ENSMUST00000205624	1700084E18Rik-201	2:30236794-30344266	1.38136	0	7.14219	OK	3.49154	0	12.7371	OK	3.12356	0	12.7189	OK	3.87302	0	15.0695	OK	2.56408	0	7.07448	OK	3.94733	0	14.7577	OK
gene:ENSMUSG00000099639	gene:ENSMUSG00000099639	1700084F23Rik	13:70004049-70028348	0.447154	0	2.3626	OK	0	0	0	OK	0	0	0	OK	0	0	0	OK	0	0	0	OK	0	0	0	OK
gene:ENSMUSG00000058101	gene:ENSMUSG00000058101	1700084J12Rik	15:33083128-33594552	1.29515	0	3.87387	OK	0.732868	0	2.28522	OK	0	0	0	OK	3.81665	0	7.7139	OK	0.169503	0	1.01275	OK	0.0632205	0	0.360832	OK
transcript:ENSMUST00000079057	transcript:ENSMUST00000079057	1700084J12Rik-001	15:33083128-33594552	0.104688	0	1.28334	OK	0	0	0	OK	2.62656	0	8.22338	OK	0	0	0	OK	0	0	0	OK	3.15528	0	9.23147	OK
gene:ENSMUSG00000057805	gene:ENSMUSG00000057805	1700084M14Rik	X:91575209-91575911	0	0	0	OK	0	0	0	OK	0	0	0	OK	0	0	0	OK	0	0	0	OK	0	0	0	OK
gene:ENSMUSG00000100890	gene:ENSMUSG00000100890	1700085C21Rik	12:82588291-83162056	0	0	0	OK	0.158729	0	1.26709	OK	0	0	0	OK	0	0	0	OK	0	0	0	OK	0.175582	0	1.32987	OK
gene:ENSMUSG00000020548	gene:ENSMUSG00000020548	1700086D15Rik	11:64979037-65162961	0.0472514	0	0.614205	OK	0	0	0	OK	0	0	0	OK	0	0	0	OK	0	0	0	OK	0	0	0	OK
gene:ENSMUSG00000071265	gene:ENSMUSG00000071265	1700086L19Rik	12:74284280-74295945	0	0	0	OK	0	0	0	OK	1.17748	0	4.69346	OK	0	0	0	OK	0	0	0	OK	0	0	0	OK
gene:ENSMUSG00000097080	gene:ENSMUSG00000097080	1700086O06Rik	18:38238404-38262629	1.31378	0	3.83273	OK	0.849688	0	2.94431	OK	0.96094	0	3.06527	OK	4.27126	0	10.4179	OK	0.607985	0	2.38191	OK	0.194659	0	1.14154	OK
gene:ENSMUSG00000085085	gene:ENSMUSG00000085085	1700086P04Rik	4:129050096-129057983	0	0	0	OK	0	0	0	OK	0.312304	0	1.40192	OK	0	0	0	OK	0	0	0	OK	0.406557	0	1.43438	OK
gene:ENSMUSG00000087653	gene:ENSMUSG00000087653	1700087M22Rik	14:30714848-30822713	0	0	0	OK	2.41579	0	23.5119	OK	0	0	0	OK	0	0	0	OK	0	0	0	OK	0	0	0	OK
gene:ENSMUSG00000033029	gene:ENSMUSG00000033029	1700088E04Rik	15:79108971-79141253	0.248612	0	1.31891	OK	3.68195	0	17.1673	OK	2.15078	0	12.3511	OK	1.8542	0	4.93575	OK	2.82512	0	14.1635	OK	4.90438	0	20.4785	OK
gene:ENSMUSG00000090462	gene:ENSMUSG00000090462	1700091H14Rik	14:42089749-42095277	0.113626	0	0.558392	OK	0	0	0	OK	0	0	0	OK	0	0	0	OK	0	0	0	OK	0	0	0	OK
transcript:ENSMUST00000167772	transcript:ENSMUST00000167772	1700091H14Rik-001	14:42089749-42095277	0	0	0	OK	0	0	0	OK	0	0	0	OK	4.65807	0	13.443	OK	0	0	0	OK	0	0	0	OK
gene:ENSMUSG00000086781	gene:ENSMUSG00000086781	1700092C02Rik	8:77610859-77768970	0	0	0	OK	0	0	0	OK	0	0	0	OK	0	0	0	OK	0	0	0	OK	0	0	0	OK
gene:ENSMUSG00000092499	gene:ENSMUSG00000092499	1700092C10Rik	14:69164796-69175518	0	0	0	OK	0	0	0	OK	0	0	0	OK	0	0	0	OK	0	0	0	OK	0	0	0	OK
gene:ENSMUSG00000085353	gene:ENSMUSG00000085353	1700092C17Rik	2:22755983-22762273	0	0	0	OK	0	0	0	OK	0	0	0	OK	0	0	0	OK	0	0	0	OK	0	0	0	OK
gene:ENSMUSG00000084811	gene:ENSMUSG00000084811	1700092E19Rik	13:26284150-26312406	0	0	0	OK	0	0	0	OK	0	0	0	OK	6.2248	0	17.6651	OK	0	0	0	OK	0	0	0	OK
gene:ENSMUSG00000090840	gene:ENSMUSG00000090840	1700092M07Rik	19:8740717-8741225	0	0	0	OK	1.50637	0	6.53138	OK	0	0	0	OK	1.20463	0	5.12429	OK	0	0	0	OK	0	0	0	OK
gene:ENSMUSG00000022915	gene:ENSMUSG00000022915	1700093J21Rik	16:96082675-96089070	0.265298	0	1.30376	OK	1.02531	0	4.16548	OK	0	0	0	OK	0.339766	0	1.5915	OK	0	0	0	OK	0	0	0	OK
gene:ENSMUSG00000020286	gene:ENSMUSG00000020286	1700093K21Rik	11:23516202-23521155	0	0	0	OK	0	0	0	OK	0	0	0	OK	0	0	0	OK	0	0	0	OK	0	0	0	OK
gene:ENSMUSG00000101695	gene:ENSMUSG00000101695	1700094J05Rik	10:76351253-76442912	0.491654	0	3.24522	OK	0	0	0	OK	0	0	0	OK	0	0	0	OK	2.64616	0	10.6122	OK	0	0	0	OK
gene:ENSMUSG00000100430	gene:ENSMUSG00000100430	1700095A13Rik	18:83106527-83107860	0	0	0	OK	0	0	0	OK	0	0	0	OK	0	0	0	OK	0	0	0	OK	0	0	0	OK
gene:ENSMUSG00000086046	gene:ENSMUSG00000086046	1700095A21Rik	4:146153455-147492201	0	0	0	OK	0	0	0	OK	0	0	0	OK	0	0	0	OK	0	0	0	OK	0	0	0	OK
gene:ENSMUSG00000098230	gene:ENSMUSG00000098230	1700095B10Rik	5:112688875-112896362	0.458413	0	2.63868	OK	0.304347	0	2.57647	OK	0	0	0	OK	0	0	0	OK	0	0	0	OK	0	0	0	OK
gene:ENSMUSG00000084861	gene:ENSMUSG00000084861	1700095J07Rik	6:30304604-30331779	0	0	0	OK	0.0257223	0	0.268079	OK	0	0	0	OK	0	0	0	OK	0	0	0	OK	1.03391	0	4.53006	OK
gene:ENSMUSG00000084804	gene:ENSMUSG00000084804	1700095J12Rik	4:137993021-138208508	0	0	0	OK	1.22156	0	8.50246	OK	1.71515	0	9.73765	OK	0	0	0	OK	0	0	0	OK	0.86225	0	6.35969	OK
gene:ENSMUSG00000099630	gene:ENSMUSG00000099630	1700096J18Rik	11:109346838-109401369	0	0	0	OK	0.457813	0	7.19972	OK	0	0	0	OK	0	0	0	OK	3.11308	0	20.8953	OK	0	0	0	OK
gene:ENSMUSG00000101856	gene:ENSMUSG00000101856	1700096K18Rik	5:25530012-25531466	2.0487	0	5.97675	OK	1.96143	0	5.45208	OK	3.66379	0	7.6505	OK	5.29714	0.101936	10.4923	OK	1.11767	0	3.47848	OK	1.60565	0	3.72635	OK
gene:ENSMUSG00000099474	gene:ENSMUSG00000099474	1700097N02Rik	17:30622440-30875264	0.366197	0	2.56952	OK	0.56986	0	3.07723	OK	0.340526	0	2.40657	OK	0.934007	0	4.15426	OK	1.81105	0	6.01641	OK	0.681627	0	3.92505	OK
gene:ENSMUSG00000091906	gene:ENSMUSG00000091906	1700099I09Rik	13:102693557-103334497	1.85406	0	9.11315	OK	0.212847	0	2.95181	OK	2.82688	0	10.9513	OK	0	0	0	OK	0	0	0	OK	0.182137	0	1.71708	OK
gene:ENSMUSG00000101051	gene:ENSMUSG00000101051	1700100L14Rik	13:70573240-70576110	0	0	0	OK	0	0	0	OK	0	0	0	OK	0	0	0	OK	0	0	0	OK	0	0	0	OK
gene:ENSMUSG00000079502	gene:ENSMUSG00000079502	1700101E01Rik	2:28926948-29055066	1.14029	0	5.48698	OK	0.588268	0	3.72057	OK	0	0	0	OK	0	0	0	OK	0	0	0	OK	0.514322	0	3.17116	OK
gene:ENSMUSG00000045815	gene:ENSMUSG00000045815	1700101I19Rik	1:34579201-34590944	0	0	0	OK	0	0	0	OK	0	0	0	OK	0	0	0	OK	0	0	0	OK	0	0	0	OK
gene:ENSMUSG00000102096	gene:ENSMUSG00000102096	1700101O22Rik	12:7372038-7380330	0	0	0	OK	0	0	0	OK	0	0	0	OK	0	0	0	OK	0	0	0	OK	0	0	0	OK
gene:ENSMUSG00000032611	gene:ENSMUSG00000032611	1700102P08Rik	9:108392804-108428484	0.847346	0	3.53194	OK	0.473279	0	2.29831	OK	3.18912	0	9.00345	OK	4.59573	0	12.822	OK	2.01871	0	6.5826	OK	2.17088	0	6.57158	OK
gene:ENSMUSG00000049476	gene:ENSMUSG00000049476	1700104B16Rik	8:33730533-33731819	0	0	0	OK	0	0	0	OK	0	0	0	OK	0	0	0	OK	0	0	0	OK	0	0	0	OK
gene:ENSMUSG00000099923	gene:ENSMUSG00000099923	1700105P06Rik	19:7356463-7384308	0.220059	0	1.12096	OK	0.305819	0	1.39564	OK	0.411222	0	1.69701	OK	0.872931	0	2.44128	OK	0	0	0	OK	0.584364	0	2.04576	OK
gene:ENSMUSG00000100585	gene:ENSMUSG00000100585	1700108J01Rik	14:122181693-122402232	0	0	0	OK	0	0	0	OK	0	0	0	OK	0	0	0	OK	5.24344	0	17.2127	OK	0	0	0	OK
gene:ENSMUSG00000084837	gene:ENSMUSG00000084837	1700108N11Rik	2:144305174-144332639	0	0	0	OK	0.84371	0	3.48437	OK	0.399833	0	2.19751	OK	0	0	0	OK	1.56872	0	4.54305	OK	0.255755	0	1.58804	OK
gene:ENSMUSG00000101505	gene:ENSMUSG00000101505	1700109G14Rik	14:61292979-61318146	0.50328	0	2.82509	OK	0	0	0	OK	0	0	0	OK	0	0	0	OK	0	0	0	OK	0.846108	0	3.77325	OK
gene:ENSMUSG00000085044	gene:ENSMUSG00000085044	1700109G15Rik	11:84716975-84720432	0	0	0	OK	0	0	0	OK	0	0	0	OK	0	0	0	OK	0	0	0	OK	0	0	0	OK
gene:ENSMUSG00000008307	gene:ENSMUSG00000008307	1700109H08Rik	5:3571565-3680325	11.0346	0	44.6629	OK	1.44361	0	4.77066	OK	2.00228	0	6.05225	OK	1.01891	0	3.07897	OK	9.52698	0	40.4759	OK	3.20422	0	9.23821	OK
gene:ENSMUSG00000101261	gene:ENSMUSG00000101261	1700109I08Rik	14:39655662-39685293	0	0	0	OK	0	0	0	OK	0	0	0	OK	0	0	0	OK	0	0	0	OK	0	0	0	OK
gene:ENSMUSG00000097267	gene:ENSMUSG00000097267	1700109K24Rik	15:77078989-77307053	1.33424	0	5.25123	OK	1.17366	0	4.9184	OK	2.91212	0	8.92441	OK	0	0	0	OK	5.97452	0	17.0374	OK	1.60177	0	6.37362	OK
gene:ENSMUSG00000099384	gene:ENSMUSG00000099384	1700110C19Rik	17:10324601-10329307	0.2689	0	1.34936	OK	0	0	0	OK	0	0	0	OK	0	0	0	OK	0	0	0	OK	0	0	0	OK
gene:ENSMUSG00000079407	gene:ENSMUSG00000079407	1700110I01Rik	14:3262339-3305832	0.148836	0	1.03745	OK	0.0189462	0	0.649934	OK	0.276265	0	1.67643	OK	1.40151	0	4.70503	OK	0.503006	0	2.693	OK	0.0420269	0	0.701492	OK
transcript:ENSMUST00000191289	transcript:ENSMUST00000191289	1700110I07Rik-001	7:41048658-41048847	23.9307	0	99.1605	OK	20.036	0	85.4459	OK	7.44114	0	36.6604	OK	187.215	0	436.86	OK	0	0	0	OK	0	0	0	OK
gene:ENSMUSG00000029837	gene:ENSMUSG00000029837	1700111E14Rik	6:36846021-37300184	0	0	0	OK	0	0	0	OK	0	0	0	OK	0	0	0	OK	0	0	0	OK	0.676775	0	3.37722	OK
gene:ENSMUSG00000100511	gene:ENSMUSG00000100511	1700111N16Rik	X:69929258-70143588	0.048112	0	0.447611	OK	0	0	0	OK	0	0	0	OK	2.25542	0	6.30467	OK	0	0	0	OK	0	0	0	OK
gene:ENSMUSG00000091329	gene:ENSMUSG00000091329	1700112D23Rik	3:28697902-28781108	0	0	0	OK	0	0	0	OK	0	0	0	OK	0	0	0	OK	0	0	0	OK	0	0	0	OK
gene:ENSMUSG00000063458	gene:ENSMUSG00000063458	1700112E06Rik	14:22019711-23094571	2.97745	0	12.0717	OK	4.20704	0	15.6623	OK	0.681451	0	3.39505	OK	15.8152	0	38.7964	OK	1.17469	0	4.04705	OK	2.52333	0	10.3319	OK
gene:ENSMUSG00000101574	gene:ENSMUSG00000101574	1700112H15Rik	1:184527840-184557691	0	0	0	OK	0	0	0	OK	0	0	0	OK	0	0	0	OK	0	0	0	OK	0	0	0	OK
gene:ENSMUSG00000086632	gene:ENSMUSG00000086632	1700112J05Rik	5:77004054-77061529	0.144882	0	0.746398	OK	0	0	0	OK	0	0	0	OK	0	0	0	OK	0	0	0	OK	0	0	0	OK
gene:ENSMUSG00000097527	gene:ENSMUSG00000097527	1700112J16Rik	7:67204081-67222458	0.316067	0	1.19259	OK	0.253221	0	0.997616	OK	0.23571	0	0.937955	OK	0	0	0	OK	0	0	0	OK	0	0	0	OK
gene:ENSMUSG00000087510	gene:ENSMUSG00000087510	1700112K13Rik	4:127810637-127812173	0	0	0	OK	0	0	0	OK	0	0	0	OK	0	0	0	OK	0	0	0	OK	0	0	0	OK
gene:ENSMUSG00000096935	gene:ENSMUSG00000096935	1700113A16Rik	3:88142371-88177785	4.05767	0	13.963	OK	2.93738	0	12.2539	OK	1.52749	0	6.46525	OK	1.29399	0	6.64019	OK	0.255443	0	3.75634	OK	4.88602	0	19.1195	OK
gene:ENSMUSG00000102822	gene:ENSMUSG00000102822	1700113B19Rik	1:138261641-138262061	0	0	0	OK	0	0	0	OK	0	0	0	OK	0	0	0	OK	0	0	0	OK	0	0	0	OK
gene:ENSMUSG00000047129	gene:ENSMUSG00000047129	1700113H08Rik	10:87058044-87230589	0.407374	0	1.89637	OK	0	0	0	OK	0	0	0	OK	4.81173	0	11.4579	OK	0	0	0	OK	0	0	0	OK
gene:ENSMUSG00000092276	gene:ENSMUSG00000092276	1700116B05Rik	16:50783408-50784091	0	0	0	OK	0	0	0	OK	0	0	0	OK	0	0	0	OK	0	0	0	OK	0	0	0	OK
gene:ENSMUSG00000100593	gene:ENSMUSG00000100593	1700119H24Rik	16:34745209-35002420	7.70896	0	30.6576	OK	3.11093	0	23.8745	OK	15.6517	0	48.1235	OK	6.67226	0	25.3337	OK	17.2219	0	51.1894	OK	4.31963	0	19.8452	OK
gene:ENSMUSG00000082488	gene:ENSMUSG00000082488	1700119I11Rik	13:91853386-91876885	0	0	0	OK	0	0	0	OK	0	0	0	OK	0	0	0	OK	0	0	0	OK	0	0	0	OK
gene:ENSMUSG00000045391	gene:ENSMUSG00000045391	1700120B22Rik	10:63243067-63317881	4.71794	0	18.8701	OK	9.99781	0	31.3451	OK	7.1555	0	25.893	OK	0	0	0	OK	24.2624	0	57.7969	OK	10.5159	0	31.2098	OK
gene:ENSMUSG00000098086	gene:ENSMUSG00000098086	1700120C18Rik	8:87472811-87525554	0	0	0	OK	0	0	0	OK	0	0	0	OK	0	0	0	OK	0	0	0	OK	0	0	0	OK
gene:ENSMUSG00000086333	gene:ENSMUSG00000086333	1700120E14Rik	18:74440935-74771493	3.54892	0	26.7626	OK	4.89158	0	29.8439	OK	4.33232	0	30.4354	OK	0.324351	0	6.9855	OK	4.82332	0	31.4547	OK	5.6324	0	31.0127	OK
gene:ENSMUSG00000100717	gene:ENSMUSG00000100717	1700120G07Rik	7:135191763-135196002	0.307724	0	1.4708	OK	0.396524	0	1.79511	OK	0	0	0	OK	2.63669	0	7.87228	OK	0	0	0	OK	0	0	0	OK
gene:ENSMUSG00000086068	gene:ENSMUSG00000086068	1700120G11Rik	4:14219495-14237450	0	0	0	OK	0	0	0	OK	0	0	0	OK	0	0	0	OK	0	0	0	OK	0	0	0	OK
gene:ENSMUSG00000099579	gene:ENSMUSG00000099579	1700120K04Rik	7:127588766-127604799	0.35044	0	3.8596	OK	0	0	0	OK	1.28566	0	8.18351	OK	0	0	0	OK	0.912262	0	6.60946	OK	0.890688	0	6.98424	OK
gene:ENSMUSG00000086275	gene:ENSMUSG00000086275	1700121C08Rik	4:123833621-123859513	0.415258	0	2.66755	OK	0.320343	0	2.2527	OK	0.567121	0	3.06357	OK	3.72314	0	10.2025	OK	0	0	0	OK	0	0	0	OK
gene:ENSMUSG00000099574	gene:ENSMUSG00000099574	1700121L03Rik	1:125190281-125197455	0	0	0	OK	0	0	0	OK	0	0	0	OK	0	0	0	OK	0	0	0	OK	0	0	0	OK
gene:ENSMUSG00000100364	gene:ENSMUSG00000100364	1700121L16Rik	X:104816775-104842455	0	0	0	OK	0	0	0	OK	0	0	0	OK	0	0	0	OK	0	0	0	OK	0	0	0	OK
gene:ENSMUSG00000092066	gene:ENSMUSG00000092066	1700121N20Rik	12:106442652-106447666	0.671337	0	2.64156	OK	0.278648	0	1.27526	OK	0	0	0	OK	2.03763	0	6.07598	OK	0	0	0	OK	0	0	0	OK
gene:ENSMUSG00000101409	gene:ENSMUSG00000101409	1700122D07Rik	1:59516263-59670834	0	0	0	OK	0	0	0	OK	0	0	0	OK	0	0	0	OK	0	0	0	OK	0	0	0	OK
gene:ENSMUSG00000094928	gene:ENSMUSG00000094928	1700122O11Rik	17:48036744-48038293	0	0	0	OK	0	0	0	OK	0	0	0	OK	0	0	0	OK	0	0	0	OK	0	0	0	OK
gene:ENSMUSG00000024786	gene:ENSMUSG00000024786	1700123I01Rik	19:6184387-6224225	2.57995	0	7.84765	OK	0.481343	0	1.81289	OK	0.977199	0	3.27164	OK	0	0	0	OK	1.14367	0	3.56228	OK	1.32278	0	4.07405	OK
gene:ENSMUSG00000029526	gene:ENSMUSG00000029526	1700123K08Rik	5:138561839-138564712	0	0	0	OK	0	0	0	OK	0	0	0	OK	1.67997	0	6.22707	OK	0	0	0	OK	0	0	0	OK
gene:ENSMUSG00000072878	gene:ENSMUSG00000072878	1700123L14Rik	6:96113153-96657198	0.0305291	0	0.23751	OK	0.212031	0	0.930977	OK	0.313234	0	1.26825	OK	2.4011	0	5.64455	OK	0	0	0	OK	0	0	0	OK
gene:ENSMUSG00000086080	gene:ENSMUSG00000086080	1700123O12Rik	4:10479961-10797811	0	0	0	OK	0	0	0	OK	0	0	0	OK	0	0	0	OK	0	0	0	OK	0	0	0	OK
gene:ENSMUSG00000040822	gene:ENSMUSG00000040822	1700123O20Rik	14:54631991-54690742	9.01942	0	20.8562	OK	8.44776	0	23.4807	OK	8.38814	0	21.504	OK	3.35272	0	10.154	OK	8.62415	0	20.6212	OK	6.34057	0	18.045	OK
gene:ENSMUSG00000101481	gene:ENSMUSG00000101481	1700123O21Rik	16:5975584-5998496	0	0	0	OK	0	0	0	OK	0	0	0	OK	0	0	0	OK	0	0	0	OK	0	0	0	OK
gene:ENSMUSG00000099354	gene:ENSMUSG00000099354	1700124L16Rik	6:83761755-83768326	0.123862	0	1.54488	OK	1.05955	0	5.06184	OK	5.25531	0	19.2864	OK	0	0	0	OK	0	0	0	OK	0	0	0	OK
gene:ENSMUSG00000085263	gene:ENSMUSG00000085263	1700125G02Rik	4:124880898-124917800	0	0	0	OK	0	0	0	OK	0	0	0	OK	0	0	0	OK	0	0	0	OK	0	0	0	OK
gene:ENSMUSG00000097584	gene:ENSMUSG00000097584	1700125G22Rik	3:27154025-27157019	0	0	0	OK	0	0	0	OK	0	0	0	OK	0	0	0	OK	0	0	0	OK	0	0	0	OK
gene:ENSMUSG00000085197	gene:ENSMUSG00000085197	1700125H03Rik	8:68356780-68735146	0	0	0	OK	0	0	0	OK	0	0	0	OK	0	0	0	OK	0	0	0	OK	0.641259	0	4.32818	OK
gene:ENSMUSG00000018479	gene:ENSMUSG00000018479	1700125H20Rik	11:85170403-85181145	0	0	0	OK	0	0	0	OK	0	0	0	OK	0	0	0	OK	0	0	0	OK	0	0	0	OK
gene:ENSMUSG00000099945	gene:ENSMUSG00000099945	1700126A01Rik	1:57127339-57129400	0	0	0	OK	0	0	0	OK	0	0	0	OK	0	0	0	OK	0	0	0	OK	0	0	0	OK
gene:ENSMUSG00000107014	gene:ENSMUSG00000107014	1700126H18Rik	5:66016548-66191336	0	0	0	OK	0	0	0	OK	0	0	0	OK	0	0	0	OK	0	0	0	OK	0	0	0	OK
gene:ENSMUSG00000099794	gene:ENSMUSG00000099794	1700128A07Rik	14:106417186-106486520	0	0	0	OK	0	0	0	OK	0	0	0	OK	0	0	0	OK	0	0	0	OK	0	0	0	OK
gene:ENSMUSG00000031510	gene:ENSMUSG00000031510	1700128E19Rik	8:11713263-11722620	0	0	0	OK	0	0	0	OK	0	0	0	OK	0	0	0	OK	0	0	0	OK	0	0	0	OK
gene:ENSMUSG00000031998	gene:ENSMUSG00000031998	1700128F08Rik	9:8221888-8241987	0	0	0	OK	0.0322452	0	0.169783	OK	0	0	0	OK	0	0	0	OK	0	0	0	OK	0	0	0	OK
gene:ENSMUSG00000021977	gene:ENSMUSG00000021977	1700129C05Rik	14:59133039-59142893	0	0	0	OK	0	0	0	OK	0	0	0	OK	3.95659	0	16.7662	OK	7.52115	0	28.6858	OK	0	0	0	OK
gene:ENSMUSG00000100603	gene:ENSMUSG00000100603	1700129L04Rik	15:95097541-95162394	1.63002	0	5.26045	OK	0	0	0	OK	1.1554	0	4.11776	OK	0	0	0	OK	0	0	0	OK	0	0	0	OK
gene:ENSMUSG00000100182	gene:ENSMUSG00000100182	1810006J02Rik	1:98131455-98144655	0.0883827	0	0.509316	OK	0	0	0	OK	0	0	0	OK	0	0	0	OK	0	0	0	OK	0	0	0	OK
gene:ENSMUSG00000100844	gene:ENSMUSG00000100844	1810007C17Rik	12:49476990-49480862	0.216407	0	1.11487	OK	0	0	0	OK	0	0	0	OK	0	0	0	OK	0	0	0	OK	0	0	0	OK
gene:ENSMUSG00000100001	gene:ENSMUSG00000100001	1810007D17Rik	19:58606328-58629753	0	0	0	OK	0	0	0	OK	0	0	0	OK	8.79066	0	20.4754	OK	0	0	0	OK	0	0	0	OK
gene:ENSMUSG00000089745	gene:ENSMUSG00000089745	1810008B01Rik	8:119910359-124345724	0.0900241	0	17.9547	OK	0.344668	0	34.0792	OK	0.775408	0	65.4073	OK	0	0	0	OK	1.56141	0	105.163	OK	0	0	0	OK
gene:ENSMUSG00000100094	gene:ENSMUSG00000100094	1810008I18Rik	7:65803110-65806449	1.31461	0	4.82829	OK	0.25117	0	1.20157	OK	0.964489	0	3.72573	OK	0	0	0	OK	1.52948	0	4.39742	OK	1.17475	0	4.40232	OK
gene:ENSMUSG00000071653	gene:ENSMUSG00000071653	1810009A15Rik	19:8883731-8897890	10.8565	0	22.2918	OK	6.95432	0	16.7632	OK	3.74279	0	10.2007	OK	3.39883	0	9.64005	OK	6.32422	0	14.786	OK	7.99813	0	17.3544	OK
gene:ENSMUSG00000094808	gene:ENSMUSG00000094808	1810009J06Rik	6:40964753-40968435	0	0	0	OK	0	0	0	OK	0	0	0	OK	0	0	0	OK	0	0	0	OK	0	0	0	OK
gene:ENSMUSG00000078607	gene:ENSMUSG00000078607	1810010H24Rik	11:107028117-107030443	1.45934	0	4.47119	OK	1.11879	0	3.8088	OK	1.02258	0	3.5196	OK	3.62287	0	8.59944	OK	0	0	0	OK	1.22662	0	4.02159	OK
gene:ENSMUSG00000041707	gene:ENSMUSG00000041707	1810011H11Rik	14:32785962-32817968	0.324679	0	1.37193	OK	0.682501	0	2.46122	OK	0.710505	0	2.563	OK	1.59598	0	4.60592	OK	1.87266	0	5.47201	OK	0.769094	0	2.75859	OK
gene:ENSMUSG00000056313	gene:ENSMUSG00000056313	1810011O10Rik	8:24422403-24440008	38.569	21.2994	55.8386	OK	31.1816	16.2371	46.126	OK	41.1216	22.7371	59.5062	OK	57.7449	31.5159	83.974	OK	56.1994	30.2007	82.198	OK	22.6184	12.03	33.2069	OK
gene:ENSMUSG00000087595	gene:ENSMUSG00000087595	1810012K08Rik	2:26136813-26140521	0	0	0	OK	0	0	0	OK	0.372223	0	2.80583	OK	0.000500252	0	0.288698	OK	0.235538	0	2.04408	OK	0.876347	0	4.74511	OK
gene:ENSMUSG00000099825	gene:ENSMUSG00000099825	1810012K16Rik	8:22398720-22399596	0	0	0	OK	0	0	0	OK	0	0	0	OK	0	0	0	OK	0	0	0	OK	0	0	0	OK
gene:ENSMUSG00000028177	gene:ENSMUSG00000028177	1810013D15Rik	3:157925219-157938355	0	0	0	OK	0	0	0	OK	0	0	0	OK	0	0	0	OK	0.0827082	0	0.662748	OK	0	0	0	OK
gene:ENSMUSG00000022507	gene:ENSMUSG00000022507	1810013L24Rik	16:8830099-8858916	11.7235	6.1742	17.2727	OK	19.9665	11.08	28.853	OK	20.1126	11.3714	28.8538	OK	23.331	13.1324	33.5297	OK	22.29	12.5904	31.9896	OK	13.2735	7.35487	19.1921	OK
gene:ENSMUSG00000097412	gene:ENSMUSG00000097412	1810014B01Rik	10:86685600-86705509	3.23228	0	20.5054	OK	3.46418	0	21.6097	OK	3.90068	0	21.7262	OK	13.3886	0	50.2073	OK	2.03482	0	16.3802	OK	3.5051	0	20.5409	OK
gene:ENSMUSG00000106838	gene:ENSMUSG00000106838	1810017P11Rik	5:114942157-114998042	2.86731	0	14.5509	OK	6.27028	0	24.3619	OK	7.4173	0	26.6884	OK	6.68229	0	25.5128	OK	4.83044	0	24.2322	OK	1.57744	0	9.05485	OK
gene:ENSMUSG00000101088	gene:ENSMUSG00000101088	1810018F18Rik	19:58698916-58715770	0.0374903	0	0.529268	OK	0	0	0	OK	0	0	0	OK	0.787275	0	2.96762	OK	0	0	0	OK	0	0	0	OK
gene:ENSMUSG00000097115	gene:ENSMUSG00000097115	1810019N24Rik	7:12948591-12961887	0	0	0	OK	0	0	0	OK	0	0	0	OK	0	0	0	OK	0	0	0	OK	3.2678	0	12.785	OK
gene:ENSMUSG00000089997	gene:ENSMUSG00000089997	1810020O05Rik	6:87672381-87690847	0	0	0	OK	0	0	0	OK	0.27548	0	1.55075	OK	0	0	0	OK	0	0	0	OK	0	0	0	OK
gene:ENSMUSG00000078784	gene:ENSMUSG00000078784	1810022K09Rik	3:14578640-14611285	20.172	0	45.8151	OK	12.9962	0	30.3943	OK	18.309	0	42.737	OK	19.3369	0	44.3408	OK	19.1038	0	41.1284	OK	6.7615	0	16.9285	OK
gene:ENSMUSG00000044145	gene:ENSMUSG00000044145	1810024B03Rik	2:127186354-127208280	0.281904	0	1.23734	OK	0.616921	0	1.98575	OK	0.571288	0	1.98966	OK	0	0	0	OK	0.491446	0	1.82817	OK	0	0	0	OK
gene:ENSMUSG00000048429	gene:ENSMUSG00000048429	1810026J23Rik	9:21546893-21595970	2.66349	0	6.55986	OK	3.26319	0	6.94783	OK	3.51959	0	7.37755	OK	3.9621	0	7.94267	OK	3.41999	0.0361562	6.80383	OK	4.2686	0	9.03344	OK
gene:ENSMUSG00000044148	gene:ENSMUSG00000044148	1810030O07Rik	X:12654878-12673668	5.43958	1.51681	9.36235	OK	7.23554	2.62698	11.8441	OK	5.5206	1.70102	9.34019	OK	2.89343	0.053025	5.73384	OK	6.05874	1.73609	10.3814	OK	5.09738	1.41915	8.77561	OK
gene:ENSMUSG00000020812	gene:ENSMUSG00000020812	1810032O08Rik	11:116671659-116694868	1.49176	0	6.38622	OK	1.2882	0	4.41446	OK	0.346276	0	1.62399	OK	9.14667	0	24.1545	OK	0.412691	0	1.88515	OK	2.21855	0	8.93684	OK
gene:ENSMUSG00000097101	gene:ENSMUSG00000097101	1810034E14Rik	13:64192544-64274973	9.12887	0	32.1956	OK	1.21642	0	5.87267	OK	3.41729	0	10.8613	OK	5.3418	0.0492566	10.6343	OK	1.62348	0	5.36691	OK	1.38623	0	4.44313	OK
gene:ENSMUSG00000054091	gene:ENSMUSG00000054091	1810037I17Rik	3:122924202-122926184	19.4894	7.96801	31.0108	OK	13.3891	4.09863	22.6795	OK	14.3842	4.98639	23.782	OK	10.3273	2.6362	18.0183	OK	12.928	4.27416	21.5819	OK	12.3172	4.78703	19.8473	OK
gene:ENSMUSG00000102112	gene:ENSMUSG00000102112	1810041H14Rik	14:121876724-122021034	3.35643	0	16.4992	OK	4.02238	0	19.0491	OK	0.468421	0	4.9642	OK	14.6056	0	40.9479	OK	6.88073	0	24.9429	OK	7.18421	0	27.0019	OK
gene:ENSMUSG00000062760	gene:ENSMUSG00000062760	1810041L15Rik	15:84379202-84447097	0	0	0	OK	0.86558	0	3.07462	OK	0.106368	0	0.578855	OK	0	0	0	OK	0	0	0	OK	0.0398864	0	0.425371	OK
gene:ENSMUSG00000020284	gene:ENSMUSG00000020284	1810043G02Rik	10:77978523-77986905	0.125402	0	0.947331	OK	3.4829	0	21.7146	OK	0.56356	0	2.93158	OK	2.63348	0	5.90108	OK	0.120051	0	0.926322	OK	2.27973	0	9.44087	OK
gene:ENSMUSG00000078572	gene:ENSMUSG00000078572	1810043H04Rik	11:120098927-120100705	10.0869	0	24.5573	OK	27.5076	0.81162	54.2035	OK	35.4032	4.0734	66.7331	OK	31.1391	0	63.1657	OK	24.2091	2.35724	46.061	OK	20.4571	0	44.4413	OK
gene:ENSMUSG00000100680	gene:ENSMUSG00000100680	1810044D09Rik	6:91440986-91441755	0	0	0	OK	1.04663	0	4.64584	OK	2.44687	0	9.33319	OK	0	0	0	OK	0	0	0	OK	0	0	0	OK
gene:ENSMUSG00000036027	gene:ENSMUSG00000036027	1810046K07Rik	9:51289685-51328917	3.13884	0	11.0259	OK	1.38026	0	5.98825	OK	2.929	0	9.10968	OK	0	0	0	OK	2.55858	0	7.68327	OK	1.41912	0	4.38146	OK
gene:ENSMUSG00000097221	gene:ENSMUSG00000097221	1810049J17Rik	15:12321437-12351265	18.6953	0	55.5737	OK	24.69	0	67.6274	OK	16.4304	0	52.5654	OK	0	0	0	OK	13.1392	0	36.8389	OK	21.5235	0	58.7192	OK
gene:ENSMUSG00000035372	gene:ENSMUSG00000035372	1810055G02Rik	19:3708332-3717881	11.8958	4.63546	19.1562	OK	17.7005	8.15952	27.2416	OK	21.3042	10.3487	32.2596	OK	45.5495	24.8479	66.2511	OK	20.8756	9.97686	31.7743	OK	12.5918	4.94991	20.2337	OK
gene:ENSMUSG00000073155	gene:ENSMUSG00000073155	1810058I24Rik	6:35252653-35263496	23.2729	7.10445	39.4413	OK	23.3914	6.33015	40.4527	OK	25.1198	7.81562	42.4239	OK	16.0492	5.70319	26.3953	OK	16.0875	3.69583	28.4792	OK	18.3463	3.53765	33.155	OK
gene:ENSMUSG00000027713	gene:ENSMUSG00000027713	1810062G17Rik	3:36475936-36482299	0.525614	0	2.26037	OK	0.407548	0	1.80905	OK	0	0	0	OK	0	0	0	OK	0	0	0	OK	0	0	0	OK
gene:ENSMUSG00000084925	gene:ENSMUSG00000084925	1810062O18Rik	14:20499363-20618354	1.82005	0	7.10308	OK	3.41271	0	14.5709	OK	2.55374	0	11.992	OK	10.3136	0	29.3753	OK	4.48997	0	15.3292	OK	5.77035	0	21.3854	OK
gene:ENSMUSG00000085551	gene:ENSMUSG00000085551	1810063I02Rik	11:59921498-59921889	0	0	0	OK	0	0	0	OK	6.04895	0	25.4428	OK	0	0	0	OK	0	0	0	OK	0	0	0	OK
gene:ENSMUSG00000090925	gene:ENSMUSG00000090925	1810064F22Rik	9:22188167-22213860	0	0	0	OK	0	0	0	OK	0	0	0	OK	0	0	0	OK	0	0	0	OK	0	0	0	OK
gene:ENSMUSG00000013653	gene:ENSMUSG00000013653	1810065E05Rik	11:58421110-58426024	113.63	62.9948	164.265	OK	67.9403	34.8409	101.04	OK	73.6006	38.2303	108.971	OK	51.5079	24.5882	78.4277	OK	63.5796	30.3414	96.8178	OK	94.4097	50.8681	137.951	OK
gene:ENSMUSG00000039339	gene:ENSMUSG00000039339	2010001E11Rik	10:39920381-39926923	6.48462	2.08508	10.8842	OK	4.47243	0.8956	8.04926	OK	5.46313	1.35573	9.57053	OK	5.89785	1.35036	10.4453	OK	3.38423	0.000856584	6.76761	OK	3.0683	0.0060574	6.13055	OK
ENSMUSG00000051606	ENSMUSG00000051606	2010001K21Rik	13:47010672-47011195	19.6957	0.64298	38.7483	OK	25.1435	3.24765	47.0393	OK	18.298	0	36.7463	OK	25.4042	4.8455	45.9628	OK	12.8128	0	26.8121	OK	25.9839	3.18848	48.7792	OK
gene:ENSMUSG00000042041	gene:ENSMUSG00000042041	2010003K11Rik	19:4496789-4498583	60.7865	32.4008	89.1721	OK	46.7597	24.2087	69.3107	OK	40.2284	20.0481	60.4087	OK	36.7553	16.4748	57.0359	OK	51.4605	25.7654	77.1556	OK	34.8514	16.6486	53.0542	OK
gene:ENSMUSG00000095620	gene:ENSMUSG00000095620	2010005H15Rik	16:36221467-36257444	0.706502	0	3.40562	OK	1.04671	0	4.46327	OK	2.37185	0	10.8974	OK	10.9783	0	26.6286	OK	1.14268	0	4.80769	OK	0	0	0	OK
gene:ENSMUSG00000044694	gene:ENSMUSG00000044694	2010007H06Rik	9:51270257-51284210	0.874838	0	1.9393	OK	2.80497	0	8.36472	OK	2.91255	0	8.70891	OK	0.470571	0	1.34908	OK	0.629039	0	1.82319	OK	2.55834	0	7.5578	OK
gene:ENSMUSG00000100860	gene:ENSMUSG00000100860	2010009K17Rik	2:158028496-158146436	1.288	0	14.9739	OK	0.452257	0	8.70506	OK	0.597685	0	9.56517	OK	0	0	0	OK	0	0	0	OK	0	0	0	OK
gene:ENSMUSG00000102047	gene:ENSMUSG00000102047	2010010A06Rik	18:75288654-75297329	11.9955	0	24.7814	OK	11.2514	0	23.3494	OK	16.1409	1.43702	30.8448	OK	2.30994	0	7.75766	OK	13.0099	0	27.2646	OK	7.05048	0	17.5215	OK
transcript:ENSMUST00000185628	transcript:ENSMUST00000185628	2010010A06Rik-001	18:75288654-75297329	6.02135	0	28.1413	OK	3.60338	0	20.9734	OK	0	0	0	OK	0	0	0	OK	4.63168	0	24.0503	OK	0	0	0	OK
gene:ENSMUSG00000087277	gene:ENSMUSG00000087277	2010013B24Rik	6:145303151-145308951	0	0	0	OK	0	0	0	OK	0.550278	0	2.41453	OK	2.71553	0	8.71931	OK	0	0	0	OK	0	0	0	OK
gene:ENSMUSG00000096983	gene:ENSMUSG00000096983	2010015M23Rik	11:88011990-88053755	0.343933	0	2.79994	OK	0	0	0	OK	0	0	0	OK	0	0	0	OK	0	0	0	OK	0	0	0	OK
gene:ENSMUSG00000104368	gene:ENSMUSG00000104368	2010103J01Rik	1:185204116-185329396	79.164	0	187.562	OK	82.185	0	180.566	OK	93.5709	0	201.606	OK	99.8077	0	211.732	OK	68.7256	0	159.918	OK	40.9485	0	116.981	OK
gene:ENSMUSG00000100738	gene:ENSMUSG00000100738	2010106C02Rik	17:86167784-86657919	3.49832	0	11.6485	OK	2.03442	0	8.54653	OK	1.95982	0	8.61019	OK	7.60523	0	22.2844	OK	1.24293	0	7.21835	OK	1.84557	0	8.00622	OK
gene:ENSMUSG00000025528	gene:ENSMUSG00000025528	2010106E10Rik	X:112495273-112558343	133.094	76.6271	189.561	OK	141.345	81.6805	201.009	OK	127.961	73.7192	182.202	OK	57.7084	30.1575	85.2594	OK	82.0728	45.0468	119.099	OK	52.347	28.8922	75.8019	OK
gene:ENSMUSG00000021290	gene:ENSMUSG00000021290	2010107E04Rik	12:111961375-111966977	450.726	245.512	655.939	OK	368.74	195.755	541.725	OK	388.309	206.957	569.66	OK	440.389	238.892	641.886	OK	267.12	128.627	405.612	OK	315.978	163.367	468.59	OK
gene:ENSMUSG00000029847	gene:ENSMUSG00000029847	2010107G12Rik	6:34945277-34988404	26.053	12.0691	40.037	OK	22.1547	9.21069	35.0988	OK	22.5396	10.7617	34.3175	OK	38.3421	16.4394	60.2449	OK	25.944	10.2479	41.64	OK	13.2617	4.59688	21.9265	OK
gene:ENSMUSG00000020083	gene:ENSMUSG00000020083	2010107G23Rik	10:62107654-62143920	8.4845	0	22.3811	OK	6.27057	0	15.8604	OK	13.0144	0	32.0535	OK	0	0	0	OK	4.53904	0	13.2804	OK	7.59173	0	18.8383	OK
gene:ENSMUSG00000029384	gene:ENSMUSG00000029384	2010109A12Rik	5:93206517-93213475	0.575721	0	2.67031	OK	2.01557	0	7.32806	OK	1.35119	0	4.66483	OK	0	0	0	OK	4.15962	0	12.4177	OK	5.71775	0	15.6351	OK
gene:ENSMUSG00000063522	gene:ENSMUSG00000063522	2010109I03Rik	15:74876986-74897021	58.2705	32.303	84.238	OK	144.792	81.6777	207.907	OK	145.703	81.5914	209.815	OK	156.909	88.0707	225.747	OK	148.348	84.7217	211.974	OK	68.1311	38.1397	98.1226	OK
gene:ENSMUSG00000098434	gene:ENSMUSG00000098434	2010110E17Rik	8:86885687-86886566	0.61931	0	2.61688	OK	0.409977	0	1.81983	OK	0.578836	0	2.43467	OK	0	0	0	OK	0	0	0	OK	0.754922	0	2.919	OK
gene:ENSMUSG00000106095	gene:ENSMUSG00000106095	2010110G14Rik	3:130838454-130842112	0	0	0	OK	0	0	0	OK	0	0	0	OK	0	0	0	OK	0	0	0	OK	0	0	0	OK
gene:ENSMUSG00000097755	gene:ENSMUSG00000097755	2010110K18Rik	18:34751808-34758685	0.638377	0	2.91244	OK	0.255767	0	1.278	OK	0.703627	0	3.22978	OK	0.0968022	0	0.499162	OK	0.0801975	0	0.434447	OK	1.90002	0	6.90819	OK
gene:ENSMUSG00000021458	gene:ENSMUSG00000021458	2010111I01Rik	13:63014933-63497278	5.84097	1.48415	10.1978	OK	5.47148	1.26889	9.67407	OK	5.43223	1.41618	9.44828	OK	9.58565	3.01148	16.1598	OK	6.68458	0.873067	12.4961	OK	5.53893	1.40796	9.66989	OK
gene:ENSMUSG00000026090	gene:ENSMUSG00000026090	2010300C02Rik	1:37611676-37720085	10.1027	4.55971	15.6456	OK	8.61887	4.00327	13.2345	OK	9.45191	4.10252	14.8013	OK	10.7274	4.57648	16.8783	OK	6.75303	3.49657	10.0095	OK	12.1809	4.32998	20.0318	OK
gene:ENSMUSG00000097289	gene:ENSMUSG00000097289	2010300F17Rik	11:96464592-96759130	0.657943	0	2.56582	OK	0.110411	0	0.874726	OK	0.547233	0	2.44342	OK	5.65597	0	13.5527	OK	1.31263	0	4.85723	OK	0.366836	0	1.30317	OK
gene:ENSMUSG00000100714	gene:ENSMUSG00000100714	2010308F09Rik	X:13234640-13247736	4.50933	0	14.1123	OK	0.86018	0	5.25802	OK	2.25231	0	8.43211	OK	0	0	0	OK	2.27915	0	10.2288	OK	0	0	0	OK
gene:ENSMUSG00000106567	gene:ENSMUSG00000106567	2010309G21Rik	16:19051366-19106749	0	0	0	OK	0	0	0	OK	0	0	0	OK	0	0	0	OK	0	0	0	OK	0	0	0	OK
gene:ENSMUSG00000101268	gene:ENSMUSG00000101268	2010310C07Rik	6:42328712-42381215	0	0	0	OK	1.3535	0	8.03544	OK	0	0	0	OK	0	0	0	OK	0	0	0	OK	0	0	0	OK
gene:ENSMUSG00000074829	gene:ENSMUSG00000074829	2010315B03Rik	9:124291803-124312696	28.0305	6.36684	49.6942	OK	27.7965	6.44414	49.1488	OK	20.9053	3.9902	37.8204	OK	21.9466	6.98613	36.907	OK	16.9798	0.749672	33.2099	OK	11.3014	0	22.6336	OK
gene:ENSMUSG00000100691	gene:ENSMUSG00000100691	2010320M18Rik	8:70776814-70777823	2.79057	0	7.80059	OK	2.50404	0	6.88798	OK	2.7348	0	7.54133	OK	1.8269	0	5.6443	OK	2.1142	0	5.78335	OK	3.52771	0	8.54246	OK
gene:ENSMUSG00000030587	gene:ENSMUSG00000030587	2200002D01Rik	7:29238328-29248432	1388.27	707.349	2069.2	OK	1513.99	773.8	2254.19	OK	1766.69	875.819	2657.57	OK	1541.08	802.985	2279.17	OK	1134.57	576.308	1692.83	OK	1204.04	615.714	1792.37	OK
gene:ENSMUSG00000013083	gene:ENSMUSG00000013083	2200002J24Rik	7:30699782-30700380	0	0	0	OK	0	0	0	OK	0	0	0	OK	0	0	0	OK	0	0	0	OK	0	0	0	OK
gene:ENSMUSG00000097165	gene:ENSMUSG00000097165	2210008F06Rik	11:77489853-77491409	0	0	0	OK	0	0	0	OK	0	0	0	OK	0	0	0	OK	0	0	0	OK	0	0	0	OK
gene:ENSMUSG00000029882	gene:ENSMUSG00000029882	2210010C04Rik	6:41030267-41035509	0.203774	0	0.861042	OK	0	0	0	OK	0	0	0	OK	0	0	0	OK	0	0	0	OK	0.0266176	0	0.151219	OK
gene:ENSMUSG00000074217	gene:ENSMUSG00000074217	2210011C24Rik	8:84010221-84012171	4.45381	0	13.6377	OK	1.11342	0	3.65299	OK	2.54621	0	10.7085	OK	0	0	0	OK	0.285131	0	1.28078	OK	0.719202	0	2.75918	OK
gene:ENSMUSG00000101791	gene:ENSMUSG00000101791	2210011K15Rik	1:121355115-121359900	0.239738	0	1.03098	OK	0.202837	0	0.888512	OK	0	0	0	OK	2.56559	0	6.21149	OK	0	0	0	OK	0	0	0	OK
gene:ENSMUSG00000086316	gene:ENSMUSG00000086316	2210013O21Rik	X:153723589-153741920	2.42778	0	7.36835	OK	2.90956	0	9.11675	OK	3.3904	0	9.35664	OK	7.08044	0	17.3101	OK	4.59108	0	13.5195	OK	2.42299	0	7.34233	OK
gene:ENSMUSG00000021550	gene:ENSMUSG00000021550	2210016F16Rik	13:58380045-58385225	34.8234	19.7551	49.8917	OK	35.3376	20.0392	50.6359	OK	37.0204	21.0546	52.9861	OK	24.9008	13.6756	36.126	OK	23.1858	12.7491	33.6225	OK	25.2602	14.0546	36.4657	OK
gene:ENSMUSG00000029559	gene:ENSMUSG00000029559	2210016L21Rik	5:114942157-114998042	9.30378	0	26.6319	OK	13.4949	0	36.956	OK	15.7804	0	40.5583	OK	7.76229	0	19.6554	OK	23.3952	0	54.4296	OK	13.3473	0	35.7798	OK
gene:ENSMUSG00000103523	gene:ENSMUSG00000103523	2210017I01Rik	3:92604717-92607492	0	0	0	OK	0	0	0	OK	0	0	0	OK	0.833918	0	3.53341	OK	0	0	0	OK	0	0	0	OK
gene:ENSMUSG00000035401	gene:ENSMUSG00000035401	2210018M11Rik	7:98587136-98656783	21.4362	2.60608	40.2663	OK	20.1077	3.4339	36.7816	OK	27.5173	3.96621	51.0683	OK	14.5324	7.08041	21.9844	OK	35.7721	9.6435	61.9007	OK	17.0079	1.72335	32.2924	OK
gene:ENSMUSG00000092570	gene:ENSMUSG00000092570	2210019I11Rik	5:147228595-147275848	0.220282	0	1.20852	OK	0	0	0	OK	0	0	0	OK	0	0	0	OK	0.42086	0	1.7829	OK	0	0	0	OK
gene:ENSMUSG00000078546	gene:ENSMUSG00000078546	2210404O09Rik	17:21879569-21909926	14.1171	0.839031	27.3951	OK	7.76329	0	16.6092	OK	11.4051	1.95735	20.8529	OK	1.18125	0	3.67782	OK	12.5832	0	25.5234	OK	3.72816	0	9.29653	OK
gene:ENSMUSG00000039563	gene:ENSMUSG00000039563	2210406O10Rik	5:36447610-36464853	0.236648	0	1.14582	OK	0.680501	0	2.78979	OK	0	0	0	OK	0.384641	0	1.53597	OK	0	0	0	OK	0	0	0	OK
gene:ENSMUSG00000037145	gene:ENSMUSG00000037145	2210407C18Rik	11:58608203-58616075	51.4225	23.4988	79.3461	OK	25.1868	8.08917	42.2845	OK	20.6758	5.76631	35.5852	OK	9.45633	0	20.2583	OK	10.6573	0	22.8661	OK	7.57527	0	16.2004	OK
gene:ENSMUSG00000071252	gene:ENSMUSG00000071252	2210408I21Rik	13:77135539-77613291	0.682101	0	2.03949	OK	0.407441	0	1.20668	OK	0.429579	0	1.21888	OK	0.945767	0	2.20692	OK	0.136058	0	0.56814	OK	0.0530808	0	0.232406	OK
transcript:ENSMUST00000122062	transcript:ENSMUST00000122062	2210409E12Rik-001	11:88970251-88991613	0	0	0	OK	0	0	0	OK	0	0	0	OK	0	0	0	OK	0	0	0	OK	0	0	0	OK
gene:ENSMUSG00000085563	gene:ENSMUSG00000085563	2210411M09Rik	1:180942343-180975112	1.67884	0	6.35499	OK	0.0631959	0	1.047	OK	0.49861	0	3.10322	OK	0	0	0	OK	0	0	0	OK	1.62499	0	6.36204	OK
gene:ENSMUSG00000107216	gene:ENSMUSG00000107216	2210412B16Rik	5:130073325-130135729	2.67985	0	9.98511	OK	0	0	0	OK	1.6014	0	7.35698	OK	0	0	0	OK	0	0	0	OK	0	0	0	OK
gene:ENSMUSG00000085394	gene:ENSMUSG00000085394	2210414B05Rik	4:3656507-3663108	0	0	0	OK	0	0	0	OK	0	0	0	OK	0	0	0	OK	0	0	0	OK	0	0	0	OK
gene:ENSMUSG00000086494	gene:ENSMUSG00000086494	2210417A02Rik	5:148741839-148743139	3.30396	0	11.0817	OK	1.78725	0	6.97212	OK	3.67271	0	12.0239	OK	0	0	0	OK	4.41228	0	14.1709	OK	0.850045	0	3.7218	OK
gene:ENSMUSG00000078894	gene:ENSMUSG00000078894	2210418O10Rik	2:176226568-176240328	2.49272	0	6.92546	OK	2.48579	0	7.71269	OK	2.00214	0	6.6548	OK	0.585435	0	1.93776	OK	2.47976	0	7.41475	OK	0.839755	0	2.23855	OK
gene:ENSMUSG00000101773	gene:ENSMUSG00000101773	2210420H20Rik	18:82754504-82759041	0	0	0	OK	0	0	0	OK	0.620851	0	2.78699	OK	0	0	0	OK	0	0	0	OK	0	0	0	OK
gene:ENSMUSG00000039269	gene:ENSMUSG00000039269	2300002M23Rik	17:35567449-35568952	0	0	0	OK	0	0	0	OK	0	0	0	OK	0	0	0	OK	0	0	0	OK	0	0	0	OK
gene:ENSMUSG00000078257	gene:ENSMUSG00000078257	2300003K06Rik	11:99836801-99838066	0	0	0	OK	0	0	0	OK	0	0	0	OK	0	0	0	OK	0	0	0	OK	0	0	0	OK
gene:ENSMUSG00000075605	gene:ENSMUSG00000075605	2300005B03Rik	15:74742763-74746693	0	0	0	OK	0	0	0	OK	0	0	0	OK	0	0	0	OK	0	0	0	OK	0	0	0	OK
gene:ENSMUSG00000032403	gene:ENSMUSG00000032403	2300009A05Rik	9:63394446-63602493	7.38812	0	19.8379	OK	6.8825	0	17.3344	OK	8.29294	0	20.1022	OK	8.38819	0	25.3316	OK	11.0395	0	25.5437	OK	4.69456	0	13.6755	OK
gene:ENSMUSG00000097354	gene:ENSMUSG00000097354	2310001H17Rik	6:129208411-129238725	16.9262	4.68098	29.1714	OK	19.9186	1.21239	38.6247	OK	21.3422	1.44242	41.242	OK	9.17005	1.67	16.6701	OK	28.9121	0	59.8265	OK	22.6878	0	47.291	OK
gene:ENSMUSG00000053353	gene:ENSMUSG00000053353	2310001K24Rik	2:163466378-163473005	0	0	0	OK	0	0	0	OK	0	0	0	OK	0	0	0	OK	0	0	0	OK	0	0	0	OK
gene:ENSMUSG00000028396	gene:ENSMUSG00000028396	2310002L09Rik	4:73939370-73950846	0	0	0	OK	0	0	0	OK	0	0	0	OK	0	0	0	OK	0	0	0	OK	0	0	0	OK
gene:ENSMUSG00000007457	gene:ENSMUSG00000007457	2310003L06Rik	5:87908578-88008534	0.303492	0	1.49876	OK	0	0	0	OK	0	0	0	OK	6.08228	0	12.4019	OK	0	0	0	OK	0.110519	0	0.642055	OK
gene:ENSMUSG00000087254	gene:ENSMUSG00000087254	2310005A03Rik	2:155097788-155100081	0	0	0	OK	0	0	0	OK	0	0	0	OK	1.57316	0	4.691	OK	0	0	0	OK	0	0	0	OK
gene:ENSMUSG00000099446	gene:ENSMUSG00000099446	2310005E17Rik	13:98424108-98435065	0	0	0	OK	0.123896	0	0.618227	OK	0	0	0	OK	0	0	0	OK	0	0	0	OK	0	0	0	OK
gene:ENSMUSG00000034159	gene:ENSMUSG00000034159	2310007B03Rik	1:93151348-93160948	4.42699	0.538291	8.31568	OK	2.50111	0	5.39759	OK	4.45879	0.448336	8.46925	OK	2.82082	0	6.04142	OK	2.81537	0	6.01807	OK	4.45061	0.299944	8.60128	OK
gene:ENSMUSG00000100335	gene:ENSMUSG00000100335	2310008N11Rik	8:26814592-26824423	0	0	0	OK	0	0	0	OK	0.253748	0	1.2824	OK	0	0	0	OK	0	0	0	OK	0	0	0	OK
gene:ENSMUSG00000079283	gene:ENSMUSG00000079283	2310009B15Rik	1:138851982-138856852	1.34215	0	6.20481	OK	2.92728	0	9.66898	OK	2.84592	0	9.6917	OK	0	0	0	OK	2.96314	0	9.26053	OK	1.94034	0	7.79397	OK
gene:ENSMUSG00000097468	gene:ENSMUSG00000097468	2310010G23Rik	X:36814770-36817200	0	0	0	OK	0.594518	0	2.44283	OK	0.406066	0	1.78175	OK	0	0	0	OK	0	0	0	OK	0.000405891	0	0.158724	OK
gene:ENSMUSG00000097162	gene:ENSMUSG00000097162	2310010J17Rik	7:90124857-90129474	0	0	0	OK	3.27487	0	12.0016	OK	3.29962	0	12.0643	OK	0	0	0	OK	4.13378	0	14.3182	OK	2.64433	0	10.2246	OK
gene:ENSMUSG00000020133	gene:ENSMUSG00000020133	2310011J03Rik	10:80295976-80320537	10.8578	3.58884	18.1267	OK	11.6253	4.17956	19.0711	OK	13.9317	5.42208	22.4414	OK	5.81428	0.593832	11.0347	OK	8.41622	2.69845	14.134	OK	13.8369	4.95833	22.7155	OK
gene:ENSMUSG00000097729	gene:ENSMUSG00000097729	2310015A10Rik	12:80120547-80132844	3.2697	0.970362	5.56904	OK	2.87064	0.862897	4.87839	OK	2.36823	0.578559	4.15791	OK	2.35506	0.252437	4.45768	OK	3.25764	0.820507	5.69478	OK	2.7244	0.817274	4.63152	OK
gene:ENSMUSG00000099411	gene:ENSMUSG00000099411	2310015D24Rik	16:13514130-13521107	0	0	0	OK	0	0	0	OK	0	0	0	OK	1.29541	0	3.80033	OK	0	0	0	OK	0	0	0	OK
gene:ENSMUSG00000101257	gene:ENSMUSG00000101257	2310015K22Rik	1:80225043-80228792	0	0	0	OK	0	0	0	OK	0	0	0	OK	0	0	0	OK	0	0	0	OK	0	0	0	OK
gene:ENSMUSG00000102098	gene:ENSMUSG00000102098	2310016D03Rik	12:30410558-30467358	0.161916	0	0.74967	OK	0	0	0	OK	0	0	0	OK	0	0	0	OK	0.268906	0	1.2148	OK	0	0	0	OK
gene:ENSMUSG00000085965	gene:ENSMUSG00000085965	2310016D23Rik	1:60776664-60803790	0	0	0	OK	0	0	0	OK	0	0	0	OK	0	0	0	OK	0	0	0	OK	0	0	0	OK
gene:ENSMUSG00000070574	gene:ENSMUSG00000070574	2310016G11Rik	7:44676964-44678235	2.0473	0	6.12081	OK	1.36591	0	4.64708	OK	0	0	0	OK	0	0	0	OK	2.04374	0	6.07099	OK	0	0	0	OK
gene:ENSMUSG00000100410	gene:ENSMUSG00000100410	2310020H05Rik	13:99076525-99087921	0	0	0	OK	0	0	0	OK	0	0	0	OK	0	0	0	OK	0	0	0	OK	0	0	0	OK
gene:ENSMUSG00000049643	gene:ENSMUSG00000049643	2310022A10Rik	7:27553232-27582099	6.3462	0	16.9156	OK	4.46318	0	12.7469	OK	8.17578	0	21.7215	OK	6.68965	0	14.0406	OK	14.4639	0	33.5831	OK	9.2494	0	21.939	OK
gene:ENSMUSG00000031983	gene:ENSMUSG00000031983	2310022B05Rik	8:124635765-124663369	4.24219	1.29674	7.18764	OK	5.40496	1.96741	8.84252	OK	4.23273	1.29926	7.16619	OK	8.38798	3.60256	13.1734	OK	2.98315	0.90733	5.05896	OK	4.42457	1.35939	7.48976	OK
gene:ENSMUSG00000097710	gene:ENSMUSG00000097710	2310026I22Rik	18:32915825-33195767	0	0	0	OK	0	0	0	OK	0	0	0	OK	0	0	0	OK	1.9028	0	6.39062	OK	0	0	0	OK
gene:ENSMUSG00000078519	gene:ENSMUSG00000078519	2310026L22Rik	4:138215713-138216189	0	0	0	OK	0	0	0	OK	0	0	0	OK	0	0	0	OK	0	0	0	OK	0	0	0	OK
gene:ENSMUSG00000099447	gene:ENSMUSG00000099447	2310030A07Rik	1:150319416-150346771	0	0	0	OK	0	0	0	OK	0	0	0	OK	0	0	0	OK	0	0	0	OK	0	0	0	OK
gene:ENSMUSG00000032062	gene:ENSMUSG00000032062	2310030G06Rik	9:50739690-50746521	15.0373	5.21729	24.8574	OK	12.0036	3.46956	20.5376	OK	13.6182	4.60128	22.6351	OK	10.1455	2.00987	18.2811	OK	11.505	2.90272	20.1074	OK	4.96714	0.000379412	9.9339	OK
gene:ENSMUSG00000097457	gene:ENSMUSG00000097457	2310031A07Rik	11:46436924-46447248	0	0	0	OK	1.22021	0	4.43677	OK	0	0	0	OK	0	0	0	OK	7.69238	0	16.2517	OK	0.408877	0	2.25994	OK
gene:ENSMUSG00000020441	gene:ENSMUSG00000020441	2310033P09Rik	11:59208245-59210738	7.87195	0.822073	14.9218	OK	5.64878	0.0613908	11.2362	OK	11.3236	3.20783	19.4393	OK	9.36093	1.64362	17.0782	OK	2.27889	0	5.32197	OK	4.28558	0	9.17719	OK
gene:ENSMUSG00000068078	gene:ENSMUSG00000068078	2310034C09Rik	16:88758846-88759792	0	0	0	OK	0	0	0	OK	0	0	0	OK	0	0	0	OK	0	0	0	OK	0	0	0	OK
gene:ENSMUSG00000099655	gene:ENSMUSG00000099655	2310034G01Rik	19:46341120-46375252	0.32486	0	1.60818	OK	1.06147	0	3.34868	OK	0.760183	0	2.68969	OK	0	0	0	OK	0	0	0	OK	0.648126	0	2.4629	OK
transcript:ENSMUST00000185278	transcript:ENSMUST00000185278	2310034G01Rik-002	19:46341120-46375252	0	0	0	OK	0	0	0	OK	0	0	0	OK	0	0	0	OK	0.810715	0	2.89872	OK	0	0	0	OK
gene:ENSMUSG00000100157	gene:ENSMUSG00000100157	2310034O05Rik	5:100210691-100218049	0	0	0	OK	0	0	0	OK	0	0	0	OK	0	0	0	OK	0	0	0	OK	0	0	0	OK
gene:ENSMUSG00000026319	gene:ENSMUSG00000026319	2310035C23Rik	1:105663860-105755191	32.2714	0	65.0118	OK	27.8052	0	56.5558	OK	30.8492	0	67.1316	OK	40.2506	0	81.3812	OK	22.1472	0	50.4183	OK	21.9472	0	45.6421	OK
gene:ENSMUSG00000041203	gene:ENSMUSG00000041203	2310036O22Rik	8:85026832-85030285	63.6938	32.5458	94.8418	OK	69.0774	36.3831	101.772	OK	70.1777	36.872	103.483	OK	46.4034	22.2543	70.5525	OK	45.1321	23.9166	66.3477	OK	65.6432	34.0799	97.2066	OK
gene:ENSMUSG00000062619	gene:ENSMUSG00000062619	2310039H08Rik	17:46442447-46831413	6.65302	0	34.0935	OK	7.51205	0	39.3432	OK	4.4874	0	30.8337	OK	6.48107	0	38.4073	OK	5.38821	0	28.1544	OK	8.18132	0	43.1994	OK
gene:ENSMUSG00000100550	gene:ENSMUSG00000100550	2310039L15Rik	10:95336275-95363216	0.11778	0	0.682423	OK	0	0	0	OK	0	0	0	OK	0.521336	0	2.442	OK	0.232758	0	1.18703	OK	0	0	0	OK
gene:ENSMUSG00000072852	gene:ENSMUSG00000072852	2310040G07Rik	5:76913248-76967509	0	0	0	OK	0	0	0	OK	0	0	0	OK	3.08299	0	11.2306	OK	6.7324	0	19.9613	OK	0	0	0	OK
gene:ENSMUSG00000101655	gene:ENSMUSG00000101655	2310040G24Rik	6:86483375-86488227	1.9809	0	7.57717	OK	1.54811	0	5.46656	OK	1.05792	0	4.47224	OK	4.80172	0	14.3207	OK	1.55857	0	5.65858	OK	1.89422	0	7.13703	OK
gene:ENSMUSG00000101746	gene:ENSMUSG00000101746	2310043L19Rik	1:177641541-177642943	0	0	0	OK	0	0	0	OK	0	0	0	OK	0	0	0	OK	0	0	0	OK	0	0	0	OK
gene:ENSMUSG00000097768	gene:ENSMUSG00000097768	2310043M15Rik	16:93711906-93810585	2.13581	0	7.60475	OK	3.59431	0	10.5296	OK	4.66337	0	13.319	OK	0.545894	0	3.04349	OK	3.27671	0	10.4058	OK	0.880967	0	4.21175	OK
gene:ENSMUSG00000102106	gene:ENSMUSG00000102106	2310043O21Rik	15:38549343-38594934	0	0	0	OK	0	0	0	OK	0	0	0	OK	0	0	0	OK	0	0	0	OK	0	0	0	OK
gene:ENSMUSG00000085080	gene:ENSMUSG00000085080	2310044K18Rik	7:83631958-83739937	0	0	0	OK	0	0	0	OK	0	0	0	OK	0	0	0	OK	0	0	0	OK	0	0	0	OK
gene:ENSMUSG00000102308	gene:ENSMUSG00000102308	2310046K23Rik	3:92532504-92534511	0	0	0	OK	0	0	0	OK	0	0	0	OK	0	0	0	OK	0	0	0	OK	0	0	0	OK
gene:ENSMUSG00000100783	gene:ENSMUSG00000100783	2310047D07Rik	5:149231331-149247682	0	0	0	OK	0	0	0	OK	0	0	0	OK	0	0	0	OK	0	0	0	OK	0	0	0	OK
gene:ENSMUSG00000090314	gene:ENSMUSG00000090314	2310050C09Rik	3:92868358-92870216	0	0	0	OK	0	0	0	OK	0	0	0	OK	0	0	0	OK	0.779332	0	3.05014	OK	0	0	0	OK
gene:ENSMUSG00000015519	gene:ENSMUSG00000015519	2310057J18Rik	10:28972287-28986303	0.240823	0	1.17892	OK	0	0	0	OK	0	0	0	OK	8.56295	0	24.1142	OK	0	0	0	OK	0	0	0	OK
gene:ENSMUSG00000040177	gene:ENSMUSG00000040177	2310057M21Rik	7:130162450-133124354	1.85881	0	65.9453	OK	1.68842	0	74.1662	OK	1.43539	0	58.9749	OK	1.64395	0	40.4479	OK	1.81224	0	46.8757	OK	2.68399	0	38.4176	OK
gene:ENSMUSG00000048830	gene:ENSMUSG00000048830	2310057N15Rik	16:88773178-88774206	0	0	0	OK	0	0	0	OK	0	0	0	OK	0	0	0	OK	0	0	0	OK	0	0	0	OK
gene:ENSMUSG00000050705	gene:ENSMUSG00000050705	2310061I04Rik	17:35892676-35916389	19.1757	3.58042	34.771	OK	30.0955	0	63.6288	OK	26.5736	0	59.5696	OK	22.7148	0.485917	44.9436	OK	42.9598	0	94.9006	OK	54.0826	3.8481	104.317	OK
gene:ENSMUSG00000050704	gene:ENSMUSG00000050704	2310061N02Rik	16:88707168-88707962	0	0	0	OK	0	0	0	OK	0	0	0	OK	5.30709	0	15.4194	OK	0	0	0	OK	0	0	0	OK
gene:ENSMUSG00000087410	gene:ENSMUSG00000087410	2310065F04Rik	11:67112460-67120080	0	0	0	OK	0	0	0	OK	0	0	0	OK	0.718941	0	2.14873	OK	0	0	0	OK	0	0	0	OK
gene:ENSMUSG00000020747	gene:ENSMUSG00000020747	2310067B10Rik	11:115765432-115813639	22.8292	0	63.3872	OK	16.9004	0	52.2234	OK	18.5477	3.12972	33.9657	OK	12.8927	2.29529	23.4901	OK	30.8738	0	119.742	OK	20.9461	0	41.9873	OK
gene:ENSMUSG00000100084	gene:ENSMUSG00000100084	2310068J16Rik	15:99970073-100016351	1.00799	0	4.76961	OK	0.943449	0	4.34374	OK	0.748001	0	3.51543	OK	2.87221	0	7.89659	OK	2.26543	0	6.59193	OK	1.14686	0	3.59716	OK
gene:ENSMUSG00000100291	gene:ENSMUSG00000100291	2310069B03Rik	6:82877863-82881853	0.271767	0	1.29653	OK	6.75203	0	23.3002	OK	1.34137	0	4.3758	OK	0	0	0	OK	1.44039	0	4.81674	OK	0.781373	0	2.57824	OK
gene:ENSMUSG00000097102	gene:ENSMUSG00000097102	2310069G16Rik	15:44671858-44805827	0.584796	0	2.51488	OK	0	0	0	OK	0	0	0	OK	0	0	0	OK	0	0	0	OK	0	0	0	OK
gene:ENSMUSG00000105858	gene:ENSMUSG00000105858	2310074N15Rik	5:24447907-24448489	0	0	0	OK	0	0	0	OK	0	0	0	OK	0	0	0	OK	0	0	0	OK	0	0	0	OK
gene:ENSMUSG00000089718	gene:ENSMUSG00000089718	2310075C17Rik	9:112065090-112348925	0	0	0	OK	0	0	0	OK	0	0	0	OK	0	0	0	OK	0	0	0	OK	0	0	0	OK
gene:ENSMUSG00000045331	gene:ENSMUSG00000045331	2310079G19Rik	16:88626785-88627666	0	0	0	OK	0	0	0	OK	0	0	0	OK	0	0	0	OK	0	0	0	OK	0	0	0	OK
gene:ENSMUSG00000085020	gene:ENSMUSG00000085020	2310081O03Rik	4:56220616-56224521	0	0	0	OK	0	0	0	OK	0	0	0	OK	0	0	0	OK	0	0	0	OK	0	0	0	OK
gene:ENSMUSG00000045411	gene:ENSMUSG00000045411	2410002F23Rik	7:44246721-44262720	7.27732	0	14.7246	OK	7.37518	0	14.9926	OK	9.28114	0.708749	17.8535	OK	7.33524	0	17.5789	OK	3.06998	0	6.71971	OK	6.87872	0.624426	13.133	OK
gene:ENSMUSG00000036873	gene:ENSMUSG00000036873	2410004B18Rik	3:145938013-145944829	8.50095	0	20.8809	OK	7.91077	0	24.4873	OK	11.1966	0	24.8803	OK	14.9027	0	32.2067	OK	4.62369	0	13.478	OK	6.26379	0	14.5527	OK
gene:ENSMUSG00000085338	gene:ENSMUSG00000085338	2410004I01Rik	11:102838472-103101658	0	0	0	OK	0	0	0	OK	0	0	0	OK	0	0	0	OK	0.797761	0	5.17563	OK	0	0	0	OK
gene:ENSMUSG00000071398	gene:ENSMUSG00000071398	2410004P03Rik	12:17003318-17011727	0.0370892	0	0.352693	OK	0.00798576	0	0.289724	OK	0.137991	0	0.643246	OK	0.713993	0	2.08584	OK	0.937121	0	3.16348	OK	0.936788	0	2.27698	OK
gene:ENSMUSG00000099528	gene:ENSMUSG00000099528	2410012E07Rik	14:70852932-70873954	0	0	0	OK	0	0	0	OK	0	0	0	OK	0	0	0	OK	0	0	0	OK	0.139647	0	0.673402	OK
gene:ENSMUSG00000049760	gene:ENSMUSG00000049760	2410015M20Rik	17:56607451-56609771	17.5907	4.074	31.1074	OK	15.5644	2.82286	28.3059	OK	8.96761	0	18.7795	OK	3.59562	0	9.76799	OK	15.6057	1.88569	29.3257	OK	14.7237	1.86395	27.5835	OK
gene:ENSMUSG00000046791	gene:ENSMUSG00000046791	2410016O06Rik	12:83950607-83952953	2.20563	0	4.72845	OK	2.0166	0	4.43902	OK	1.76417	0	4.16961	OK	0	0	0	OK	0.821179	0	1.962	OK	1.94284	0	4.614	OK
gene:ENSMUSG00000038311	gene:ENSMUSG00000038311	2410017I17Rik	17:36141757-36163176	0.799948	0	2.72672	OK	0.320772	0	1.43898	OK	1.28188	0	3.89128	OK	0	0	0	OK	0.993558	0	3.17363	OK	1.14899	0	3.73118	OK
gene:ENSMUSG00000073164	gene:ENSMUSG00000073164	2410018L13Rik	12:22953996-23010284	0.0969006	0	0.585864	OK	0.0695079	0	0.451664	OK	0.115306	0	0.582981	OK	0.676299	0	1.92226	OK	0.885777	0	2.71699	OK	0.574477	0	2.91666	OK
gene:ENSMUSG00000100572	gene:ENSMUSG00000100572	2410021H03Rik	17:69156809-69289985	3.19128	0	17.037	OK	5.26932	0	24.2989	OK	3.45677	0	19.6535	OK	1.89854	0	13.5628	OK	3.67838	0	19.7762	OK	2.08515	0	11.2968	OK
gene:ENSMUSG00000100017	gene:ENSMUSG00000100017	2410022M11Rik	14:56811952-56815597	0.628639	0	1.73622	OK	0.185019	0	0.71708	OK	0.624044	0	1.72167	OK	0	0	0	OK	0.121138	0	0.50584	OK	0.887686	0	2.08839	OK
ENSMUSG00000054379	ENSMUSG00000054379	2410024N13Rik	3:103198225-103198975	0	0	0	OK	0	0	0	OK	0	0	0	OK	0	0	0	OK	0	0	0	OK	0	0	0	OK
transcript:ENSMUST00000090704	transcript:ENSMUST00000090704	2410024N13Rik-201	3:103198225-103198975	0	0	0	OK	0	0	0	OK	0	0	0	OK	0	0	0	OK	0	0	0	OK	0	0	0	OK
gene:ENSMUSG00000044387	gene:ENSMUSG00000044387	2410080I02Rik	19:23134899-23135717	0	0	0	OK	0.922585	0	4.22232	OK	0	0	0	OK	0	0	0	OK	0	0	0	OK	0	0	0	OK
gene:ENSMUSG00000039801	gene:ENSMUSG00000039801	2410089E03Rik	15:8169105-8271158	3.47828	0	9.42729	OK	1.26037	0	3.17745	OK	0.966742	0	3.06219	OK	7.55203	0	16.4354	OK	0.861627	0.00345619	1.7198	OK	1.20833	0	3.80579	OK
gene:ENSMUSG00000051297	gene:ENSMUSG00000051297	2410124H12Rik	16:92478741-92541243	0	0	0	OK	0	0	0	OK	0	0	0	OK	2.41088	0	7.20894	OK	0	0	0	OK	0	0	0	OK
gene:ENSMUSG00000032840	gene:ENSMUSG00000032840	2410131K14Rik	5:118245226-118266093	1.18229	0.0205568	2.34402	OK	0.416253	0	1.14365	OK	0.387019	0	1.05567	OK	0.840537	0	1.97996	OK	1.8601	0.194872	3.52534	OK	0.664047	0	1.54452	OK
gene:ENSMUSG00000064308	gene:ENSMUSG00000064308	2410137M14Rik	17:36977700-36981237	0	0	0	OK	0	0	0	OK	0	0	0	OK	7.47513	0	17.4622	OK	0	0	0	OK	0	0	0	OK
gene:ENSMUSG00000074832	gene:ENSMUSG00000074832	2410141K09Rik	13:66418113-66441118	0.569831	0	5.08777	OK	0	0	0	OK	0	0	0	OK	0.629813	0	3.27989	OK	0	0	0	OK	0.0574774	0	0.649795	OK
gene:ENSMUSG00000096917	gene:ENSMUSG00000096917	2500002B13Rik	8:57488053-57508877	0.151387	0	0.651028	OK	0.16555	0	0.706004	OK	0	0	0	OK	2.50784	0	5.44187	OK	0	0	0	OK	0.648912	0	2.01666	OK
gene:ENSMUSG00000071632	gene:ENSMUSG00000071632	2510002D24Rik	16:18836577-18970309	9.04193	0	26.05	OK	6.36251	0	16.5757	OK	8.55678	0	28.637	OK	2.96998	0	12.9579	OK	1.23931	0	7.90753	OK	8.48311	0	22.3016	OK
gene:ENSMUSG00000043391	gene:ENSMUSG00000043391	2510009E07Rik	16:21649044-21694665	1.6093	0.200462	3.01814	OK	1.62689	0.191866	3.06191	OK	1.14168	0	2.28351	OK	2.53514	0.620225	4.45005	OK	1.69687	0.205612	3.18813	OK	1.55081	0.288009	2.81362	OK
gene:ENSMUSG00000106825	gene:ENSMUSG00000106825	2510016D11Rik	5:120534152-120588673	2.9671	0	11.5053	OK	2.80845	0	11.6743	OK	6.45229	0	22.0628	OK	7.71294	0	22.8384	OK	8.21196	0	25.8971	OK	2.22451	0	9.92314	OK
gene:ENSMUSG00000104891	gene:ENSMUSG00000104891	2510017J16Rik	5:3571565-3680325	1.26588	0	5.30023	OK	3.50219	0	10.5409	OK	2.4905	0	7.89375	OK	1.13039	0	4.15581	OK	4.71949	0	13.2987	OK	3.79647	0	10.4884	OK
gene:ENSMUSG00000044496	gene:ENSMUSG00000044496	2510039O18Rik	4:147940894-147947314	27.4328	15.2089	39.6567	OK	28.0196	15.5527	40.4865	OK	33.6369	18.9837	48.2902	OK	36.2003	20.3019	52.0988	OK	13.9055	7.56434	20.2467	OK	25.09	13.6342	36.5458	OK
gene:ENSMUSG00000066175	gene:ENSMUSG00000066175	2510046G10Rik	7:126648542-126676432	1.03935	0	5.40813	OK	0.339578	0	1.97966	OK	0.000508674	0	0.657323	OK	12.6467	0	36.6946	OK	0	0	0	OK	0.868904	0	3.19097	OK
gene:ENSMUSG00000039798	gene:ENSMUSG00000039798	2600006K01Rik	2:29868722-29882840	0	0	0	OK	0	0	0	OK	0	0	0	OK	0	0	0	OK	0	0	0	OK	0.898873	0	3.12791	OK
gene:ENSMUSG00000100303	gene:ENSMUSG00000100303	2600014E21Rik	2:75138841-75322897	0.0721918	0	0.365802	OK	0	0	0	OK	0	0	0	OK	0.379638	0	1.09339	OK	0.0115956	0	0.14606	OK	0.00453309	0	0.0772723	OK
gene:ENSMUSG00000103828	gene:ENSMUSG00000103828	2610001A08Rik	11:18879816-19018985	0	0	0	OK	0.6633	0	3.29043	OK	0	0	0	OK	0	0	0	OK	0	0	0	OK	0	0	0	OK
gene:ENSMUSG00000052419	gene:ENSMUSG00000052419	2610001J05Rik	6:13867734-13871518	7.2822	0.265599	14.2988	OK	4.62868	0	10.4508	OK	5.41853	0	12.4544	OK	8.53739	0	20.634	OK	4.54763	0	12.7354	OK	3.34057	0	8.0244	OK
gene:ENSMUSG00000031242	gene:ENSMUSG00000031242	2610002M06Rik	X:107782750-107872909	5.47267	2.5174	8.42793	OK	4.52609	1.87507	7.17711	OK	6.69051	2.67422	10.7068	OK	19.7914	4.01346	35.5693	OK	5.88884	2.29388	9.48381	OK	7.34344	0	15.9655	OK
gene:ENSMUSG00000071793	gene:ENSMUSG00000071793	2610005L07Rik	8:20262612-20424814	22.6278	1.39948	43.856	OK	20.8859	0	44.146	OK	27.8891	0	56.5334	OK	37.5404	5.51907	69.5617	OK	43.2057	4.91499	81.4964	OK	25.2954	2.57081	48.02	OK
gene:ENSMUSG00000060301	gene:ENSMUSG00000060301	2610008E11Rik	10:79064373-79097600	2.56489	0.494813	4.63496	OK	3.74841	1.14746	6.34936	OK	2.53644	0.500911	4.57196	OK	4.44753	1.52084	7.37422	OK	5.37531	1.59121	9.1594	OK	3.08827	0.905323	5.27123	OK
gene:ENSMUSG00000104936	gene:ENSMUSG00000104936	2610011E03Rik	5:131437332-132543344	0.13606	0	0.831293	OK	0.373418	0	1.78182	OK	0	0	0	OK	0.10357	0	0.861045	OK	0	0	0	OK	0.0492908	0	0.55216	OK
gene:ENSMUSG00000102474	gene:ENSMUSG00000102474	2610012C04Rik	1:135434579-135688105	0.495143	0	2.75888	OK	0.612802	0	3.26256	OK	0	0	0	OK	5.44809	0	15.0262	OK	1.85201	0	7.27556	OK	0	0	0	OK
gene:ENSMUSG00000022701	gene:ENSMUSG00000022701	2610015P09Rik	16:43861406-43964314	2.25002	0	7.65482	OK	4.36885	0	11.5715	OK	3.54745	0	7.27742	OK	5.30942	0.878671	9.74017	OK	7.01382	0.975736	13.0519	OK	5.77824	0	13.4109	OK
gene:ENSMUSG00000101089	gene:ENSMUSG00000101089	2610016A17Rik	19:25671133-25672253	1.0304	0	4.21436	OK	0	0	0	OK	0	0	0	OK	0	0	0	OK	0	0	0	OK	0	0	0	OK
gene:ENSMUSG00000097537	gene:ENSMUSG00000097537	2610020C07Rik	16:11203382-11254270	1.4216	0	4.03938	OK	1.14011	0	3.426	OK	0.736699	0	2.54306	OK	1.39138	0	3.8428	OK	0.654562	0	2.42905	OK	1.26604	0	3.54975	OK
gene:ENSMUSG00000097332	gene:ENSMUSG00000097332	2610020F03Rik	16:21891968-21931877	0.434205	0	4.31691	OK	1.8661	0	9.79282	OK	0	0	0	OK	0	0	0	OK	0	0	0	OK	0.696729	0	6.48337	OK
gene:ENSMUSG00000030924	gene:ENSMUSG00000030924	2610020H08Rik	7:119760922-119848943	3.41108	0	15.9954	OK	1.06236	0	5.0427	OK	8.30807	0	31.9632	OK	0.26278	0	1.55012	OK	0.482829	0	3.51524	OK	6.95291	0	26.9442	OK
gene:ENSMUSG00000091474	gene:ENSMUSG00000091474	2610021A01Rik	7:41599229-41628533	7.90378	0	19.7693	OK	7.26698	0	16.4698	OK	9.70548	0	23.1162	OK	9.58939	0	24.379	OK	8.20101	0	17.9781	OK	2.40216	0	5.17216	OK
transcript:ENSMUST00000121233	transcript:ENSMUST00000121233	2610024D14Rik-001	11:21091290-21150323	10.2942	0	50.7442	OK	6.13024	0	39.5464	OK	5.79936	0	36.1096	OK	0	0	0	OK	0	0	0	OK	13.391	0	59.2418	OK
gene:ENSMUSG00000099957	gene:ENSMUSG00000099957	2610027F03Rik	1:120621739-120679758	0	0	0	OK	0	0	0	OK	0	0	0	OK	0	0	0	OK	0	0	0	OK	0	0	0	OK
gene:ENSMUSG00000085562	gene:ENSMUSG00000085562	2610028E06Rik	4:125887850-125922417	0.346464	0	1.66423	OK	0	0	0	OK	0	0	0	OK	1.73019	0	3.77748	OK	0	0	0	OK	0	0	0	OK
gene:ENSMUSG00000009114	gene:ENSMUSG00000009114	2610028H24Rik	10:76449080-76515856	0	0	0	OK	0	0	0	OK	0	0	0	OK	0	0	0	OK	0	0	0	OK	0	0	0	OK
gene:ENSMUSG00000104429	gene:ENSMUSG00000104429	2610034O05Rik	10:80494834-80517276	0	0	0	OK	0	0	0	OK	0	0	0	OK	0	0	0	OK	0	0	0	OK	0	0	0	OK
gene:ENSMUSG00000087259	gene:ENSMUSG00000087259	2610035D17Rik	11:113043894-113201838	2.99442	0	6.35667	OK	2.51207	0	6.49102	OK	3.62122	0	7.82931	OK	3.18862	0	7.72528	OK	3.48744	0	8.23565	OK	2.83732	0	6.98579	OK
gene:ENSMUSG00000097536	gene:ENSMUSG00000097536	2610037D02Rik	15:96134818-96284495	7.6808	3.16281	12.1988	OK	7.95194	3.09303	12.8109	OK	9.2741	4.15429	14.3939	OK	4.79757	1.10424	8.4909	OK	16.258	7.43455	25.0814	OK	6.65996	3.02949	10.2904	OK
gene:ENSMUSG00000079388	gene:ENSMUSG00000079388	2610042L04Rik	14:4334762-4354688	0	0	0	OK	0	0	0	OK	0	0	0	OK	1.1229	0	3.37401	OK	0	0	0	OK	0	0	0	OK
gene:ENSMUSG00000071302	gene:ENSMUSG00000071302	2610044O15Rik8	8:129216353-129234406	5.74301	0	18.6502	OK	2.78802	0	10.9039	OK	1.47338	0	4.10351	OK	1.98797	0	4.98312	OK	18.2106	0	51.7946	OK	2.00579	0	5.81685	OK
gene:ENSMUSG00000103259	gene:ENSMUSG00000103259	2610105M22Rik	9:35361960-35363113	0	0	0	OK	0	0	0	OK	0	0	0	OK	0	0	0	OK	0	0	0	OK	0	0	0	OK
gene:ENSMUSG00000084860	gene:ENSMUSG00000084860	2610204G07Rik	13:104631139-104839274	1.35582	0	5.19263	OK	0.106906	0	1.1376	OK	1.22867	0	4.86888	OK	4.56844	0	12.8517	OK	4.25963	0	12.8406	OK	0.752164	0	3.65513	OK
gene:ENSMUSG00000103531	gene:ENSMUSG00000103531	2610300A13Rik	1:38767183-38767686	0	0	0	OK	0	0	0	OK	0	0	0	OK	0	0	0	OK	0	0	0	OK	0	0	0	OK
gene:ENSMUSG00000059482	gene:ENSMUSG00000059482	2610301B20Rik	4:10874497-10899425	0.454174	0	1.70423	OK	1.70818	0	7.49354	OK	0.843253	0	2.79303	OK	8.95532	0	27.293	OK	0.877868	0	2.92125	OK	1.11011	0	3.69156	OK
gene:ENSMUSG00000046995	gene:ENSMUSG00000046995	2610303G11Rik	9:98186526-98187153	0	0	0	OK	0	0	0	OK	0	0	0	OK	0	0	0	OK	0	0	0	OK	0	0	0	OK
gene:ENSMUSG00000066000	gene:ENSMUSG00000066000	2610305D13Rik	4:147611936-147642513	0.266744	0	1.32419	OK	0.423854	0	1.61982	OK	0.520045	0	1.90195	OK	2.9009	0	6.8591	OK	0.406073	0	1.77727	OK	0.170423	0	0.830329	OK
gene:ENSMUSG00000100164	gene:ENSMUSG00000100164	2610306M01Rik	6:86848398-86849440	1.96347	0	5.79597	OK	1.73014	0	5.28333	OK	1.2751	0	4.25059	OK	0	0	0	OK	1.79611	0	5.24833	OK	2.68461	0	7.27347	OK
gene:ENSMUSG00000049916	gene:ENSMUSG00000049916	2610318N02Rik	16:17113398-17125106	0.433439	0	1.76472	OK	1.65357	0	4.87308	OK	1.39872	0	4.32762	OK	1.48493	0	4.42789	OK	0.900445	0	3.11888	OK	1.87596	0	5.36928	OK
gene:ENSMUSG00000010277	gene:ENSMUSG00000010277	2610507B11Rik	11:78261751-78290623	59.609	6.7193	112.499	OK	57.8076	4.13744	111.478	OK	55.1686	2.15026	108.187	OK	77.2156	13.5417	140.889	OK	78.9661	6.28286	151.649	OK	63.0439	2.65078	123.437	OK
gene:ENSMUSG00000103968	gene:ENSMUSG00000103968	2610509F24Rik	9:118402464-118403302	0	0	0	OK	0	0	0	OK	0	0	0	OK	0	0	0	OK	0	0	0	OK	0	0	0	OK
gene:ENSMUSG00000092486	gene:ENSMUSG00000092486	2610524H06Rik	5:114808195-114823468	0	0	0	OK	0.306833	0	2.03183	OK	0.703222	0	3.31203	OK	0	0	0	OK	0.267725	0	2.03649	OK	0	0	0	OK
gene:ENSMUSG00000096001	gene:ENSMUSG00000096001	2610528A11Rik	14:37102139-37114022	8.78408	0	18.8972	OK	5.8014	0	14.0698	OK	6.44783	0	15.0721	OK	0	0	0	OK	10.2259	0	21.8136	OK	3.10802	0	9.47333	OK
gene:ENSMUSG00000028536	gene:ENSMUSG00000028536	2610528J11Rik	4:118526998-118530228	39.9616	18.2601	61.663	OK	36.3972	16.5039	56.2905	OK	44.1398	21.1221	67.1576	OK	26.2682	10.2406	42.2958	OK	20.6886	7.35636	34.0209	OK	20.9744	6.83966	35.1092	OK
gene:ENSMUSG00000097334	gene:ENSMUSG00000097334	2700012I20Rik	9:57072039-57142722	0.558668	0	4.35916	OK	0.32859	0	3.34706	OK	1.16	0	6.83817	OK	0	0	0	OK	1.44239	0	8.51327	OK	0.793733	0	5.45084	OK
gene:ENSMUSG00000097731	gene:ENSMUSG00000097731	2700016F22Rik	4:139352586-139489588	0.440696	0	3.39757	OK	1.21	0	6.18237	OK	0.840169	0	5.0054	OK	0	0	0	OK	0.3924	0	3.96796	OK	0	0	0	OK
gene:ENSMUSG00000106691	gene:ENSMUSG00000106691	2700029L08Rik	5:134489382-134560171	3.61902	0	11.2295	OK	4.35942	0	12.5776	OK	4.08056	0	12.4041	OK	4.49092	0	12.2042	OK	14.8463	0	34.3665	OK	2.47877	0	8.04555	OK
gene:ENSMUSG00000038005	gene:ENSMUSG00000038005	2700029M09Rik	8:60890417-60907580	3.91689	0	9.23773	OK	1.79923	0	5.07611	OK	1.56364	0	4.54781	OK	4.59502	0	12.8745	OK	3.13726	0	9.03982	OK	2.27742	0	5.83221	OK
gene:ENSMUSG00000086328	gene:ENSMUSG00000086328	2700033N17Rik	2:116066217-116085911	1.39588	0	5.50613	OK	1.40964	0	5.19309	OK	2.20967	0	7.23211	OK	0	0	0	OK	1.25189	0	4.4294	OK	0	0	0	OK
gene:ENSMUSG00000097180	gene:ENSMUSG00000097180	2700038G22Rik	5:23850596-23855038	0.952455	0	3.32644	OK	2.13525	0	9.82969	OK	0.949049	0	3.29406	OK	0	0	0	OK	2.6932	0	11.691	OK	0.770515	0	2.7968	OK
gene:ENSMUSG00000041789	gene:ENSMUSG00000041789	2700046A07Rik	18:62751673-62756347	0.214172	0	0.92116	OK	0	0	0	OK	0	0	0	OK	3.14922	0	9.39105	OK	0	0	0	OK	0	0	0	OK
gene:ENSMUSG00000097787	gene:ENSMUSG00000097787	2700046G09Rik	19:32122726-32391184	2.1289	0	7.31138	OK	0.77287	0	3.92714	OK	1.05471	0	4.68013	OK	0.776601	0	3.74551	OK	2.68082	0	8.43897	OK	1.28588	0	5.13729	OK
gene:ENSMUSG00000034601	gene:ENSMUSG00000034601	2700049A03Rik	12:71136847-71243303	1.12579	0.00734027	2.24424	OK	1.27289	0	2.55939	OK	1.50174	0	3.36159	OK	1.74131	0.290287	3.19233	OK	3.11058	0.876798	5.34436	OK	1.53967	0.309608	2.76974	OK
gene:ENSMUSG00000021807	gene:ENSMUSG00000021807	2700060E02Rik	14:19751256-19823823	26.9858	11.9369	42.0347	OK	24.032	10.3445	37.7195	OK	22.3117	9.20822	35.4152	OK	12.7548	3.71076	21.7989	OK	28.1133	10.9142	45.3125	OK	23.4046	9.7812	37.0279	OK
gene:ENSMUSG00000024273	gene:ENSMUSG00000024273	2700062C07Rik	18:24470860-24477765	4.96904	0	11.5499	OK	3.19377	0	9.06302	OK	1.2835	0	4.32017	OK	2.15559	0	6.42773	OK	1.61569	0	5.4921	OK	2.15631	0	6.01508	OK
gene:ENSMUSG00000086172	gene:ENSMUSG00000086172	2700068H02Rik	4:106554668-106557897	0.439806	0	1.63801	OK	0.149676	0	0.675752	OK	0.129776	0	0.595066	OK	0.778803	0	2.61445	OK	0	0	0	OK	0	0	0	OK
gene:ENSMUSG00000086224	gene:ENSMUSG00000086224	2700069I18Rik	3:5177585-5415857	0	0	0	OK	0	0	0	OK	0.543384	0	2.53412	OK	0	0	0	OK	0	0	0	OK	0	0	0	OK
gene:ENSMUSG00000103722	gene:ENSMUSG00000103722	2700078F05Rik	1:181896383-182019990	0.228592	0	0.890191	OK	0.109316	0	0.60727	OK	0.0273396	0	0.258051	OK	0.283948	0	1.08627	OK	0	0	0	OK	0	0	0	OK
gene:ENSMUSG00000053080	gene:ENSMUSG00000053080	2700081O15Rik	19:7417624-7483289	1.9183	0	6.29854	OK	1.95987	0	5.21676	OK	1.50428	0	4.22735	OK	5.53273	0	13.9288	OK	6.21191	0	13.5279	OK	3.38507	0	9.9108	OK
gene:ENSMUSG00000100119	gene:ENSMUSG00000100119	2700089I24Rik	19:59493135-59559391	0	0	0	OK	0	0	0	OK	0	0	0	OK	0.84905	0	2.72622	OK	0	0	0	OK	0	0	0	OK
gene:ENSMUSG00000076437	gene:ENSMUSG00000076437	2700094K13Rik	2:84600070-84715180	5.42626	0	51.9677	OK	6.53208	0	70.597	OK	2.83955	0	37.5979	OK	5.00268	0	44.7483	OK	6.90884	0	50.5248	OK	2.84519	0	32.6895	OK
gene:ENSMUSG00000062198	gene:ENSMUSG00000062198	2700097O09Rik	12:55045660-55080110	8.58244	0.255679	16.9092	OK	2.52292	0	6.22847	OK	6.63597	0	13.67	OK	6.70762	0.326207	13.089	OK	6.76978	0	15.5557	OK	4.38192	0	9.60094	OK
gene:ENSMUSG00000098090	gene:ENSMUSG00000098090	2700099C18Rik	17:94750099-94834799	1.14325	0	4.40193	OK	1.75712	0	5.81669	OK	1.66653	0	5.02904	OK	2.68274	0	8.3236	OK	1.81622	0	6.51479	OK	2.01888	0	5.43608	OK
gene:ENSMUSG00000087497	gene:ENSMUSG00000087497	2810001G20Rik	11:64079483-64083259	2.71853	0	7.94323	OK	1.83624	0	5.83884	OK	2.20199	0	6.76405	OK	6.26106	0	15.1448	OK	0.744778	0	3.1137	OK	0.473381	0	2.03116	OK
gene:ENSMUSG00000031984	gene:ENSMUSG00000031984	2810004N23Rik	8:124793018-124890057	4.23566	0	10.2837	OK	3.14825	0	9.39356	OK	4.41332	0	10.5128	OK	0.108702	0	1.12684	OK	2.25776	0	6.54718	OK	4.75297	0	11.2331	OK
gene:ENSMUSG00000047635	gene:ENSMUSG00000047635	2810006K23Rik	5:124328088-124341844	2.42987	0	6.51846	OK	1.68148	0	4.40722	OK	1.52807	0	4.23341	OK	0	0	0	OK	1.26072	0	3.92485	OK	1.36094	0	3.71648	OK
gene:ENSMUSG00000099881	gene:ENSMUSG00000099881	2810013P06Rik	8:119910359-124345724	2.35956	0	54.8546	OK	2.11174	0	48.671	OK	2.82749	0	69.186	OK	2.48708	0	55.0961	OK	1.61937	0	65.3096	OK	2.81073	0	66.4651	OK
gene:ENSMUSG00000020491	gene:ENSMUSG00000020491	2810021J22Rik	11:58867215-58883288	0.93131	0	5.12621	OK	1.31488	0	2.8765	OK	0.899945	0	2.24563	OK	2.07999	0.183119	3.97687	OK	1.53857	0	7.24169	OK	3.5206	0	11.2107	OK
gene:ENSMUSG00000049881	gene:ENSMUSG00000049881	2810025M15Rik	1:157135181-157420236	0.415299	0	2.96344	OK	2.25804	0	7.83242	OK	1.47097	0	6.335	OK	0.879833	0	3.58037	OK	0.123043	0	1.06392	OK	0.432015	0	3.31806	OK
transcript:ENSMUST00000189791	transcript:ENSMUST00000189791	2810025M15Rik-001	1:157135181-157420236	0	0	0	OK	0.866301	0	11.7453	OK	0	0	0	OK	0	0	0	OK	0	0	0	OK	0	0	0	OK
gene:ENSMUSG00000096995	gene:ENSMUSG00000096995	2810029C07Rik	12:111572320-111574402	0.126152	0	0.584082	OK	0	0	0	OK	0	0	0	OK	0	0	0	OK	0	0	0	OK	0	0	0	OK
gene:ENSMUSG00000099338	gene:ENSMUSG00000099338	2810030D12Rik	8:13200719-13207714	2.23792	0	6.55822	OK	3.18157	0	9.14246	OK	7.7543	0	16.4874	OK	7.87915	0	16.8773	OK	4.00631	0	10.9676	OK	3.16061	0	8.34019	OK
gene:ENSMUSG00000037735	gene:ENSMUSG00000037735	2810032G03Rik	12:5375869-5416631	0	0	0	OK	0.157857	0	0.693809	OK	0	0	0	OK	0.20092	0	0.853205	OK	0	0	0	OK	0	0	0	OK
gene:ENSMUSG00000099034	gene:ENSMUSG00000099034	2810039B14Rik	15:75642128-75653643	0.157842	0	0.742718	OK	1.10111	0	4.5859	OK	0.821581	0	3.40919	OK	1.10089	0	3.30305	OK	0.655443	0	2.139	OK	1.50492	0	6.10389	OK
transcript:ENSMUST00000185040	transcript:ENSMUST00000185040	2810039B14Rik-006	15:75642128-75653643	0	0	0	OK	0	0	0	OK	0	0	0	OK	0	0	0	OK	0	0	0	OK	0	0	0	OK
ENSMUSG00000092574	ENSMUSG00000092574	2810047C21Rik1	7:8086386-8092838	0.0491103	0	0.211196	OK	0.0103165	0	0.0725529	OK	0.00731623	0	0.0677706	OK	1.12021	0	2.24068	OK	0.0181796	0	0.0927132	OK	0.00606233	0	0.0344412	OK
transcript:ENSMUST00000172930	transcript:ENSMUST00000172930	2810047C21Rik1-001	7:8086386-8092838	0	0	0	OK	0.143346	0	0.833076	OK	0.363395	0	1.71318	OK	0.916389	0	4.03182	OK	0	0	0	OK	0	0	0	OK
gene:ENSMUSG00000100891	gene:ENSMUSG00000100891	2810049E08Rik	13:83891207-83928710	0	0	0	OK	0	0	0	OK	0.103019	0	0.520641	OK	0	0	0	OK	0	0	0	OK	0	0	0	OK
gene:ENSMUSG00000099966	gene:ENSMUSG00000099966	2810402E24Rik	14:20641008-20644048	1.56957	0	3.32046	OK	1.96605	0	3.95046	OK	0.639947	0	1.78954	OK	0.855784	0	2.32485	OK	0.897408	0	2.46184	OK	0.931396	0	2.01803	OK
gene:ENSMUSG00000028060	gene:ENSMUSG00000028060	2810403A07Rik	3:88685023-88712924	10.6077	0	21.5052	OK	21.6355	1.3671	41.9039	OK	10.0365	0.280644	19.7923	OK	24.2011	0.0358054	48.3665	OK	14.965	0	31.8016	OK	14.2669	0	29.4579	OK
gene:ENSMUSG00000085329	gene:ENSMUSG00000085329	2810404F17Rik	16:95806028-95808317	0	0	0	OK	0	0	0	OK	0.481673	0	1.63991	OK	1.24094	0	3.46885	OK	0	0	0	OK	0.0158718	0	0.0901705	OK
gene:ENSMUSG00000102046	gene:ENSMUSG00000102046	2810404M03Rik	8:41827266-42046202	0	0	0	OK	0	0	0	OK	0	0	0	OK	0	0	0	OK	0	0	0	OK	0	0	0	OK
gene:ENSMUSG00000103562	gene:ENSMUSG00000103562	2810405F15Rik	2:116066217-116085911	0.785438	0	3.40232	OK	0	0	0	OK	0	0	0	OK	0	0	0	OK	0	0	0	OK	0	0	0	OK
gene:ENSMUSG00000101493	gene:ENSMUSG00000101493	2810405F17Rik	4:137387265-137388382	0.0532207	0	0.308363	OK	1.62781	0	5.1094	OK	1.95128	0	5.89335	OK	4.33244	0	10.4892	OK	0.095402	0	0.486537	OK	1.4873	0	4.82049	OK
gene:ENSMUSG00000055972	gene:ENSMUSG00000055972	2810407A14Rik	16:87784074-87839293	0.328191	0	1.31637	OK	0.0742399	0	0.373703	OK	0.0464683	0	0.248712	OK	0.954305	0	3.0655	OK	1.05075	0	3.32971	OK	0.213033	0	0.914038	OK
gene:ENSMUSG00000018570	gene:ENSMUSG00000018570	2810408A11Rik	11:69897351-69900987	2.69519	0	9.10112	OK	0.0644972	0	0.769193	OK	3.94215	0	13.1953	OK	0	0	0	OK	2.84294	0	10.9043	OK	6.43193	0	15.4398	OK
gene:ENSMUSG00000100594	gene:ENSMUSG00000100594	2810414N06Rik	1:151748948-151755018	0.764141	0	2.70405	OK	0.241996	0	1.07419	OK	0.337557	0	1.41981	OK	0	0	0	OK	0	0	0	OK	0	0	0	OK
gene:ENSMUSG00000040204	gene:ENSMUSG00000040204	2810417H13Rik	9:65828929-65908794	7.95311	0	17.8172	OK	4.46074	0	9.49647	OK	5.07941	0	11.3802	OK	7.77673	0.610979	14.9425	OK	5.18824	0	11.7756	OK	6.91294	0	15.0705	OK
gene:ENSMUSG00000097811	gene:ENSMUSG00000097811	2810425M01Rik	10:77486655-77516430	0.332239	0	1.43462	OK	0.107603	0	0.766688	OK	0	0	0	OK	0	0	0	OK	0	0	0	OK	0	0	0	OK
gene:ENSMUSG00000058833	gene:ENSMUSG00000058833	2810428I15Rik	8:70504291-70506752	30.9839	8.22527	53.7424	OK	26.4483	5.5254	47.3712	OK	21.9757	3.31236	40.6391	OK	10.5817	0	25.4381	OK	26.4831	8.4156	44.5507	OK	24.0463	5.02836	43.0643	OK
gene:ENSMUSG00000105981	gene:ENSMUSG00000105981	2810428J06Rik	3:135425236-135427932	0.840675	0	2.40393	OK	1.14816	0	3.19569	OK	1.43462	0	3.43676	OK	2.52857	0	5.41488	OK	3.15137	0	7.63616	OK	1.2861	0	3.03343	OK
gene:ENSMUSG00000097709	gene:ENSMUSG00000097709	2810429I04Rik	13:3478229-3501393	0.0577398	0	0.704784	OK	0.801808	0	4.31033	OK	1.1392	0	4.7119	OK	0.22316	0	1.09232	OK	6.11924	0	15.6217	OK	0.0678723	0	0.719198	OK
gene:ENSMUSG00000104987	gene:ENSMUSG00000104987	2810432F15Rik	5:131437332-132543344	0	0	0	OK	0	0	0	OK	0	0	0	OK	0	0	0	OK	0	0	0	OK	0	0	0	OK
gene:ENSMUSG00000086283	gene:ENSMUSG00000086283	2810433D01Rik	11:102619795-102624416	0	0	0	OK	0.286049	0	1.44625	OK	0	0	0	OK	0	0	0	OK	0	0	0	OK	0	0	0	OK
gene:ENSMUSG00000090260	gene:ENSMUSG00000090260	2810442N19Rik	1:161942085-162479943	0	0	0	OK	0.451913	0	2.72666	OK	0	0	0	OK	0	0	0	OK	3.02374	0	10.2417	OK	0.654393	0	3.42363	OK
gene:ENSMUSG00000100876	gene:ENSMUSG00000100876	2810454H06Rik	6:134869092-134901108	0.353231	0	1.20013	OK	0.0690758	0	0.453083	OK	0.239246	0	0.897704	OK	0.736803	0	2.05962	OK	0	0	0	OK	0.40052	0	1.16539	OK
gene:ENSMUSG00000085030	gene:ENSMUSG00000085030	2810455O05Rik	8:119910359-124345724	1.75591	0	52.8339	OK	2.27363	0	58.5456	OK	4.09694	0	97.2377	OK	4.44686	0	93.3291	OK	0.428097	0	42.2386	OK	2.6824	0	83.7339	OK
gene:ENSMUSG00000026227	gene:ENSMUSG00000026227	2810459M11Rik	1:86045862-86055456	1.86943	0	3.78177	OK	1.1759	0	2.76656	OK	1.15449	0	2.69307	OK	1.60912	0	4.47934	OK	1.13041	0	2.76024	OK	1.18495	0	2.58074	OK
gene:ENSMUSG00000084966	gene:ENSMUSG00000084966	2810471M01Rik	11:28681563-28693276	0	0	0	OK	0	0	0	OK	0	0	0	OK	0	0	0	OK	0	0	0	OK	0	0	0	OK
gene:ENSMUSG00000032712	gene:ENSMUSG00000032712	2810474O19Rik	6:149309413-149335663	67.2644	6.56056	127.968	OK	90.7871	12.3863	169.188	OK	56.4225	10.1204	102.725	OK	40.5077	3.38752	77.6279	OK	77.0843	22.072	132.097	OK	30.2126	0.453966	59.9711	OK
gene:ENSMUSG00000103004	gene:ENSMUSG00000103004	2900002M20Rik	1:25067475-25829707	0	0	0	OK	0	0	0	OK	0	0	0	OK	0	0	0	OK	0	0	0	OK	0	0	0	OK
gene:ENSMUSG00000102014	gene:ENSMUSG00000102014	2900009J06Rik	1:127729412-127774092	0	0	0	OK	0	0	0	OK	0	0	0	OK	0	0	0	OK	0	0	0	OK	0	0	0	OK
gene:ENSMUSG00000044117	gene:ENSMUSG00000044117	2900011O08Rik	16:13981701-14101500	0.0193142	0	0.382741	OK	0.0755084	0	0.624778	OK	0.0970987	0	0.695499	OK	0	0	0	OK	0	0	0	OK	0	0	0	OK
gene:ENSMUSG00000104244	gene:ENSMUSG00000104244	2900018N21Rik	11:18879816-19018985	0.170183	0	1.06887	OK	0	0	0	OK	0.138154	0	0.967798	OK	1.55741	0	4.64982	OK	0	0	0	OK	0	0	0	OK
gene:ENSMUSG00000102386	gene:ENSMUSG00000102386	2900022M07Rik	1:25067475-25829707	0	0	0	OK	0	0	0	OK	0	0	0	OK	3.55185	0	10.8165	OK	0.167573	0	1.60459	OK	0	0	0	OK
gene:ENSMUSG00000051339	gene:ENSMUSG00000051339	2900026A02Rik	5:113086322-113163351	53.0824	29.0012	77.1636	OK	56.2547	30.8148	81.6947	OK	71.5478	37.3943	105.701	OK	58.4021	32.1104	84.6938	OK	77.9672	40.9353	114.999	OK	45.6078	24.1638	67.0519	OK
gene:ENSMUSG00000103776	gene:ENSMUSG00000103776	2900035J10Rik	1:194618217-194816869	4.18914	0	28.0384	OK	4.43862	0	33.3385	OK	13.8357	0	74.9003	OK	5.61461	0	39.5651	OK	1.72399	0	22.4759	OK	1.68398	0	18.7439	OK
gene:ENSMUSG00000103663	gene:ENSMUSG00000103663	2900037B21Rik	7:79500025-79534403	0	0	0	OK	0	0	0	OK	0	0	0	OK	0	0	0	OK	0	0	0	OK	0	0	0	OK
gene:ENSMUSG00000103669	gene:ENSMUSG00000103669	2900042K21Rik	1:189207929-189402273	0	0	0	OK	0.433576	0	2.92591	OK	0	0	0	OK	2.76827	0	8.72321	OK	0	0	0	OK	0	0	0	OK
gene:ENSMUSG00000099696	gene:ENSMUSG00000099696	2900052N01Rik	9:46913492-46927366	0.103893	0	0.481745	OK	0.274192	0	1.09438	OK	0.171429	0	0.740644	OK	0.727283	0	2.33722	OK	0	0	0	OK	0	0	0	OK
gene:ENSMUSG00000071860	gene:ENSMUSG00000071860	2900055J20Rik	18:40256961-40257684	0.249689	0	1.18011	OK	0	0	0	OK	0	0	0	OK	0	0	0	OK	0	0	0	OK	0	0	0	OK
gene:ENSMUSG00000106746	gene:ENSMUSG00000106746	2900064F13Rik	5:81826815-81827823	0	0	0	OK	0	0	0	OK	0	0	0	OK	0	0	0	OK	0	0	0	OK	0	0	0	OK
gene:ENSMUSG00000105771	gene:ENSMUSG00000105771	2900064K03Rik	5:48389501-49524907	0.14857	0	0.719849	OK	0	0	0	OK	0	0	0	OK	2.00886	0	4.8671	OK	0	0	0	OK	0	0	0	OK
gene:ENSMUSG00000102276	gene:ENSMUSG00000102276	2900069G24Rik	1:181352627-181460641	0	0	0	OK	0	0	0	OK	0	0	0	OK	0	0	0	OK	0	0	0	OK	0	0	0	OK
gene:ENSMUSG00000087018	gene:ENSMUSG00000087018	2900072N19Rik	2:92043372-92364666	0	0	0	OK	0	0	0	OK	0	0	0	OK	0	0	0	OK	0	0	0	OK	0	0	0	OK
gene:ENSMUSG00000097277	gene:ENSMUSG00000097277	2900076A07Rik	7:81523549-81532521	8.55724	0	22.1814	OK	12.033	0	28.9515	OK	12.2415	0	29.5423	OK	6.43819	0	16.7757	OK	16.8167	0	34.2457	OK	7.36034	0	19.3003	OK
gene:ENSMUSG00000107015	gene:ENSMUSG00000107015	2900076G11Rik	5:31581078-31581709	0	0	0	OK	0	0	0	OK	0	0	0	OK	0	0	0	OK	0	0	0	OK	0	0	0	OK
gene:ENSMUSG00000087038	gene:ENSMUSG00000087038	2900079G21Rik	9:112065090-112348925	0	0	0	OK	0	0	0	OK	0	0	0	OK	1.04399	0	3.00497	OK	0	0	0	OK	0.182827	0	0.770827	OK
gene:ENSMUSG00000087484	gene:ENSMUSG00000087484	2900089D17Rik	5:144241689-144361048	0.241976	0	2.18701	OK	0.252208	0	2.18638	OK	0.376018	0	5.37146	OK	0	0	0	OK	0	0	0	OK	0.255523	0	1.99712	OK
gene:ENSMUSG00000030385	gene:ENSMUSG00000030385	2900092C05Rik	7:12512516-12556323	0	0	0	OK	0.241809	0	1.82628	OK	0	0	0	OK	4.5099	0	11.14	OK	0	0	0	OK	0	0	0	OK
gene:ENSMUSG00000104034	gene:ENSMUSG00000104034	2900092N22Rik	2:14603087-14987908	0.581627	0	2.64324	OK	1.70453	0	5.43137	OK	0.339463	0	1.88536	OK	0	0	0	OK	0.927852	0	3.80234	OK	0.356671	0	1.76353	OK
gene:ENSMUSG00000104419	gene:ENSMUSG00000104419	2900092O11Rik	1:184442979-184443734	0	0	0	OK	0	0	0	OK	0	0	0	OK	0	0	0	OK	0	0	0	OK	0.47573	0	2.08291	OK
gene:ENSMUSG00000099632	gene:ENSMUSG00000099632	2900093K20Rik	2:163405821-163424697	3.72039	0	11.8907	OK	1.18689	0	5.57367	OK	2.43459	0	8.42454	OK	0	0	0	OK	8.54618	0	25.8123	OK	1.0161	0	3.14632	OK
gene:ENSMUSG00000102869	gene:ENSMUSG00000102869	2900097C17Rik	2:156391830-156392979	11.0803	2.56082	19.5998	OK	11.6879	3.12467	20.251	OK	10.8179	2.47032	19.1655	OK	9.25534	1.56057	16.9501	OK	10.2931	3.65863	16.9275	OK	17.3236	4.89338	29.7537	OK
gene:ENSMUSG00000070282	gene:ENSMUSG00000070282	3000002C10Rik	9:109827942-109832706	0.578053	0	2.09623	OK	0.182864	0	0.777796	OK	1.24328	0	3.73902	OK	1.01419	0	2.41199	OK	1.95897	0	5.42151	OK	0.824433	0	2.87755	OK
transcript:ENSMUST00000133495	transcript:ENSMUST00000133495	3000002C10Rik-001	9:109827942-109832706	2.38802	0	6.86651	OK	2.66562	0	7.47877	OK	1.39534	0	4.8837	OK	1.31207	0	4.48487	OK	1.06632	0	4.02068	OK	0.463783	0	2.52465	OK
gene:ENSMUSG00000085355	gene:ENSMUSG00000085355	3010003L21Rik	6:148921034-148947129	0.234899	0	1.18657	OK	0.981524	0	2.81269	OK	1.36743	0	4.06505	OK	1.73907	0	4.10797	OK	0	0	0	OK	0.296958	0	1.01046	OK
gene:ENSMUSG00000020381	gene:ENSMUSG00000020381	3010026O09Rik	11:50174443-50210827	1.39426	0	7.97263	OK	0.0878488	0	1.46443	OK	0.947637	0	5.85777	OK	0	0	0	OK	0	0	0	OK	0.548574	0	4.12258	OK
gene:ENSMUSG00000051219	gene:ENSMUSG00000051219	3100002H09Rik	4:124528923-124660655	0	0	0	OK	0	0	0	OK	0	0	0	OK	0	0	0	OK	0	0	0	OK	0	0	0	OK
gene:ENSMUSG00000086254	gene:ENSMUSG00000086254	3100003L05Rik	7:124625669-124708935	0	0	0	OK	0	0	0	OK	0	0	0	OK	0	0	0	OK	0	0	0	OK	0	0	0	OK
gene:ENSMUSG00000079737	gene:ENSMUSG00000079737	3110001I22Rik	16:13671857-13703612	7.78768	0.678482	14.8969	OK	5.33782	0	11.5333	OK	3.9243	0	9.58235	OK	2.20303	0	6.12408	OK	5.28225	0	14.0315	OK	6.93534	0	14.914	OK
gene:ENSMUSG00000024410	gene:ENSMUSG00000024410	3110002H16Rik	18:12168716-12236400	16.6613	0	37.6618	OK	14.6721	0	35.6817	OK	26.7852	0	58.338	OK	36.3951	0	75.5028	OK	40.8128	0	82.4381	OK	20.5527	1.32139	39.784	OK
gene:ENSMUSG00000085588	gene:ENSMUSG00000085588	3110004A20Rik	11:40474717-40475677	0	0	0	OK	0	0	0	OK	0	0	0	OK	0	0	0	OK	0	0	0	OK	0	0	0	OK
gene:ENSMUSG00000026388	gene:ENSMUSG00000026388	3110009E18Rik	1:120121186-120188189	0.266677	0	1.38431	OK	1.49357	0	6.21168	OK	1.27264	0	4.57336	OK	19.8234	0	39.8156	OK	2.72621	0	9.09951	OK	2.02548	0	9.10928	OK
gene:ENSMUSG00000060375	gene:ENSMUSG00000060375	3110018I06Rik	12:107488631-107489636	0.0504212	0	0.292142	OK	0	0	0	OK	0	0	0	OK	1.16346	0	4.07799	OK	0	0	0	OK	0	0	0	OK
gene:ENSMUSG00000094958	gene:ENSMUSG00000094958	3110021N24Rik	4:108637465-108781904	0.41573	0	2.08234	OK	0.196711	0	1.29658	OK	0.207182	0	1.34967	OK	0	0	0	OK	0.722659	0	2.21715	OK	0.962365	0	2.9543	OK
gene:ENSMUSG00000107291	gene:ENSMUSG00000107291	3110031N09Rik	5:69556556-69556882	0	0	0	OK	0	0	0	OK	0	0	0	OK	0	0	0	OK	0	0	0	OK	0	0	0	OK
gene:ENSMUSG00000067879	gene:ENSMUSG00000067879	3110035E14Rik	1:9547947-9631175	0.137981	0	0.766585	OK	0	0	0	OK	0	0	0	OK	2.23673	0	5.33922	OK	0	0	0	OK	0	0	0	OK
gene:ENSMUSG00000089922	gene:ENSMUSG00000089922	3110039M20Rik	12:49382659-49407360	0	0	0	OK	0	0	0	OK	0	0	0	OK	1.19827	0	2.60371	OK	0.0568949	0	0.276816	OK	0	0	0	OK
gene:ENSMUSG00000025102	gene:ENSMUSG00000025102	3110040N11Rik	7:81782181-81789478	13.6226	0	32.1443	OK	5.96841	0	18.7315	OK	6.91298	0	18.7846	OK	0	0	0	OK	11.9193	0	29.4532	OK	6.57045	0	17.1836	OK
gene:ENSMUSG00000028300	gene:ENSMUSG00000028300	3110043O21Rik	4:35191284-35262222	2.73124	0	6.68413	OK	3.30248	0	9.59087	OK	5.43352	0	13.5896	OK	11.4159	0	29.5787	OK	7.91475	0	17.7659	OK	6.33759	0	15.1404	OK
gene:ENSMUSG00000097503	gene:ENSMUSG00000097503	3110045C21Rik	1:169969408-170110762	0	0	0	OK	0.455697	0	2.63624	OK	2.2585	0	6.23837	OK	0	0	0	OK	0	0	0	OK	0	0	0	OK
gene:ENSMUSG00000035868	gene:ENSMUSG00000035868	3110052M02Rik	17:21657581-21662540	1.40088	0	4.37909	OK	1.11074	0	3.70236	OK	1.19156	0	3.85661	OK	0.363892	0	1.54185	OK	1.84701	0	5.82803	OK	1.90362	0	5.19897	OK
gene:ENSMUSG00000085642	gene:ENSMUSG00000085642	3110053B16Rik	12:20874124-20921262	2.31123	0	7.35048	OK	2.48139	0	7.77344	OK	0.629798	0	2.96555	OK	10.4412	0.490842	20.3916	OK	0.71242	0	2.78766	OK	1.09644	0	4.67999	OK
gene:ENSMUSG00000085622	gene:ENSMUSG00000085622	3110056K07Rik	12:70974620-71015832	4.12121	0	10.8125	OK	3.87413	0	10.0047	OK	3.54016	0	8.56623	OK	5.68187	0	16.3216	OK	6.86043	0	15.1938	OK	3.70256	0	9.58422	OK
gene:ENSMUSG00000037818	gene:ENSMUSG00000037818	3110057O12Rik	3:40818102-40938138	5.66746	0	14.8018	OK	3.12041	0	10.0112	OK	5.66464	0	14.1916	OK	1.7799	0	4.21642	OK	9.76095	0	23.8562	OK	3.74842	0	10.1727	OK
gene:ENSMUSG00000103634	gene:ENSMUSG00000103634	3110062G12Rik	1:176733652-176814067	0	0	0	OK	0.730093	0	3.12166	OK	0	0	0	OK	0	0	0	OK	1.36311	0	5.65958	OK	0	0	0	OK
gene:ENSMUSG00000046806	gene:ENSMUSG00000046806	3110062M04Rik	6:34863145-34878060	5.81721	0	14.0728	OK	4.53608	0	10.5165	OK	5.56264	0	15.183	OK	2.06353	0	4.85087	OK	4.04949	0	8.43753	OK	4.42859	0	11.8234	OK
ENSMUSG00000081187	ENSMUSG00000081187	3110067C02Rik	X:150463725-150466156	1.57323e-05	0	0.0584169	OK	0.106628	0	0.649091	OK	1.3637e-05	0	0.0558596	OK	1.51269e-05	0	0.0621011	OK	2.30262e-05	0	0.0840471	OK	1.04421e-05	0	0.0443181	OK
transcript:ENSMUST00000120793	transcript:ENSMUST00000120793	3110067C02Rik-001	X:150463725-150466156	0.417559	0	1.55521	OK	0.353944	0	1.41632	OK	0.862899	0	2.62391	OK	1.36245	0	3.71347	OK	0.621206	0	2.30438	OK	0.762523	0	2.2181	OK
gene:ENSMUSG00000074635	gene:ENSMUSG00000074635	3110070M22Rik	13:119487260-119610458	0.570811	0	2.44708	OK	0.0582432	0	0.691591	OK	0	0	0	OK	2.34337	0	6.7663	OK	0.258519	0	1.36301	OK	0.136533	0	1.11161	OK
gene:ENSMUSG00000026258	gene:ENSMUSG00000026258	3110079O15Rik	1:87470270-87475482	0.435382	0	2.17491	OK	0.765261	0	3.49578	OK	0.376439	0	1.87923	OK	0	0	0	OK	3.78377	0	12.1589	OK	1.34854	0	5.52215	OK
[truncated: 46,391 more rows]
